# Supplementary material for: Genetic diversity and striatal gene networks: focus on the heterogeneous stock-collaborative cross (HS-CC) mouse
Source: BMC Genomics. 2010 Oct 19;11:585. doi: 10.1186/1471-2164-11-585 (PMC3091732; doi:10.1186/1471-2164-11-585)
Supplement: Additional file 2 — This file contains all 5600 genes selected for the network analysis. The genes are identified by EntrezID, gene symbol as well as nuId, an unique identifier for Illumina probes [63]. The module color assignment for each of the three networks is provided for each gene. [file 1471-2164-11-585-S2.CSV]

	entrezIDs	geneSymbols	colorsF2	colorsHS4	colorsHSCC
ZhdXp75JftSF3iWLF4	66836	Tmem223	yellow	turquoise	turquoise
upNer6bJTpt27XeZe4	70316	Ndufab1	turquoise	grey	black
NOiSoongiJunqITghI	66835	Snord123	blue	grey	magenta
c30eG3GHzE0D_U4NX8	66050	0610009B22Rik	brown	turquoise	turquoise
ZZfflRecAx6ON5EJEA	71675	0610010F05Rik	yellow	green	grey
Hyn4JELSJdLF7R5Wkg	71675	0610010F05Rik	black	grey	lightcyan
Be4xOhKT995Qsbwr.U	71675	0610010F05Rik	green	turquoise	turquoise
Ku_eeXeoTnReNF44lQ	66060	NA	blue	turquoise	turquoise
coDa1_Ip7fp6u117xU	170725	NA	grey	grey	grey
NrkogxSqJ_wOgYQVYo	106264	0610012G03Rik	green	magenta	grey
HvuX0xeoBe.URHP3UM	74098	NA	turquoise	brown	brown
cssNee6X9KwTr0R3k4	223601	Fam49b	turquoise	blue	blue
Qqg33wL.hORIX4kqlA	223601	Fam49b	grey	grey	cyan
uar.cfWrQJTprpA9C0	66101	LOC629952	magenta	grey	grey
WhXsxnQi8P477BKb7g	104725	1110002B05Rik	brown	turquoise	turquoise
f7tHZco7uvdf2vdLAU	76454	NA	turquoise	blue	grey
3US15P1Z5f_7w436Eo	71514	NA	black	salmon	grey
9nggGgoiP6j7hC9J6A	625193	Gm6563	brown	turquoise	turquoise
WpIHpf1SBK6a9en9I8	210711	NA	turquoise	grey	brown
KerejSPsFeFKScrd.o	210711	1110007A13Rik	grey	grey	turquoise
NiQpUn3npQ2719I0VE	100041982	Gm3606	turquoise	blue	brown
EuK6E726dKe5xL93v4	67604	1110007L15Rik	magenta	grey	black
xTdqx6XUjXLq3FJehQ	73737	1110008P14Rik	red	yellow	pink
Te9b3r6v3U74vaLvcI	68617	1110012J17Rik	grey	brown	blue
33u3IpRM5FJLAZxeoU	73711	Fam125a	turquoise	blue	brown
iXIpX1Wemr06NfcMB8	68505	1110014N23Rik	turquoise	blue	turquoise
lrr1SIBBzstTXi.u3g	73721	1110017D15Rik	blue	black	purple
NJe6aktHpUf.j9QohU	66129	LOC100044674	grey	grey	turquoise
9UlHIKG6y59fefLIqk	68597	NA	grey	grey	magenta
xUcGtHSoUXFSBIaoPg	211586	LOC100044848	grey	blue	grey
H5IIH5R73eKqCVKJ4Q	67826	Snap47	grey	brown	turquoise
ixTte0iCkdcpauiru8	66179	1110031I02Rik	purple	blue	brown
ZteIg.lKU0fNffMaBc	68659	1110032E23Rik	grey	grey	yellow
3WgS4rrpTQgjtcy6gk	381921	NA	magenta	grey	turquoise
3Sq35LSrl4t0U91z54	381921	NA	grey	turquoise	grey
oeEwprhOmR30J0oRek	66180	1110036O03Rik	blue	black	tan
oW7.RX3_91FrepKt4o	68763	1110038B12Rik	grey	grey	grey
9rr.RefTbRRaXrPKOs	68755	Cgrrf1	grey	grey	grey
0okjGGCN.zPpeaoi6E	66193	1110049F12Rik	grey	grey	black
9bGw4uu0f.0BVFP.3A	109077	Ints5	pink	turquoise	turquoise
fUdT.7lL9jF53OcUnE	68832	1110057K04Rik	salmon	green	grey
0aJcRjOiHqBoKhnk_E	68002	1110058L19Rik	grey	blue	brown
6p6HuFB1fRwCqUt9Go	68920	NA	grey	turquoise	turquoise
WVOtcRRcWqi8C47vF4	76974	1190003J15Rik	turquoise	purple	turquoise
ffVOgX7jeqoMLk.cX4	68888	1190003M12Rik	turquoise	grey	brown
9V_3p0Scn.q6hKKz14	269788	Lhfpl4	grey	turquoise	red
oNbpd4tZFBUhVp_uCI	68918	1190005I06Rik	grey	grey	turquoise
HvuPox5ekeLPsJPjus	66225	Llph	grey	grey	brown
xCeqMlOCuerould96M	68859	1190007F08Rik	blue	greenyellow	grey
cVXb_exetCk.npFNus	69727	NA	turquoise	red	grey
rgO476KgQvy_BaFBIU	71710	NA	brown	turquoise	turquoise
T3l_VB7Ie0UAV.Dl6E	66873	1200009O22Rik	purple	yellow	yellow
xB3gnIC6OCenSgeUhs	67809	Fam82a2	grey	grey	brown
ohztIpu_93ez0Xnvzg	71721	NA	blue	grey	blue
HpjtP17m.UsoCJV3jk	66875	1200016B10Rik	grey	blue	brown
c_MoTh18vEyPX_kgdU	103784	NA	brown	grey	turquoise
HhA8VANQBHm.h6u2Xo	219189	1300010F03Rik	grey	purple	grey
3_gnSVYF497XdUl3e4	237387	Lrrc3	turquoise	blue	grey
oKujiAJteH4eO_7xuw	68971	1500001M20Rik	pink	turquoise	grey
BRY91A3nGAlEpegnqY	76566	Fam101b	blue	grey	grey
xSkiSkuuqMC6lLqKHs	76505	1500009C09Rik	grey	grey	magenta
NjN9AQPWArT157kF2U	69784	1500009L16Rik	turquoise	purple	grey
caIX5V84_Ps_4ylf6k	68964	1500010J02Rik	greenyellow	blue	brown
H90dXCVBklaNuolmYU	67885	1500011K16Rik	grey	grey	turquoise
Hp6osus07kc_egMMDM	68949	1500012F01Rik	grey	grey	grey
u64ccUm0844I5pT61U	78896	1500015O10Rik	blue	black	purple
x5L11l6Oj3S545qU5I	66245	Hspbp1	grey	brown	grey
olb_p.8F0i.fv4K3Pw	69017	Prrt2	grey	black	grey
iuEgCGBMfeaxeRSQ6g	66498	NA	grey	brown	black
c1JRo3pClX0ed4XYkc	66498	NA	turquoise	blue	brown
QheEUKOSHh0gBUFAqU	67836	1500041N16Rik	purple	blue	grey
NDL.LQOznt3guqzVBc	72244	1600014C10Rik	green	grey	grey
9H3EoIGI1Uk0KpWn_o	69315	1700001L19Rik	red	grey	grey
01K4QdRSjVTUho3cZE	75784	1700007G11Rik	blue	black	purple
lEoUsFAXGgkiVUa5OI	69327	1700007K13Rik	blue	black	purple
3uChK_r.s0CU3v0kHg	74213	NA	grey	turquoise	lightcyan
opOqvV53_IokAsHrwk	74213	NA	grey	grey	grey
3TD1SdVrzUKIQVI4Fk	75472	1700009P17Rik	blue	black	purple
BhJzhaK9xFiN5zpeCU	75495	Morn5	blue	black	purple
NpoHuNXnvpDASv14t0	75452	NA	grey	salmon	greenyellow
rrq3t7kxEvuCvuK3X4	242297	Fam110b	grey	brown	red
fTwoSqO0ScT.gXXV7Q	20192	NA	green	magenta	blue
uklSdwqYUZkycf4pdg	74230	1700016K19Rik	blue	black	grey
BiVrnuNrleNfg9khbc	67080	1700019D03Rik	red	grey	grey
xqFNysTeFSiTR4k.gQ	76411	1700019E19Rik	grey	yellow	purple
3hiG1nW7X9a1dgVCdA	67077	1700019N12Rik	grey	purple	pink
rraVHRNAg7oxunv6rU	67900	1700020C11Rik	red	grey	grey
fXn5JO7nB5Al_0kv6I	66602	NA	yellow	red	grey
B7nRAnu6_Lrx6_L_6o	66602	NA	grey	grey	grey
Q0L.vtLPgjReSV8COk	70373	1700020O03Rik	brown	turquoise	turquoise
QdXp875Ae8cDReVQ9Q	76927	1700021C14Rik	green	magenta	grey
iXqTQoTfyQqcExE_80	100040502	Gm13803	pink	turquoise	turquoise
9XVfZSXv1Ijuc4In7E	69441	NA	grey	greenyellow	pink
Hv6q46QHIVHu4IpSjY	67085	1700024G13Rik	blue	black	purple
igTiXdsNUi5NUupyiw	78785	NA	grey	grey	red
Z7JPp.50jkDoLuFG4U	69399	1700025G04Rik	grey	grey	turquoise
Hk08Lfe2KvhytCrDqU	66337	1700025K23Rik	yellow	brown	brown
0vjNUPuCB8mVU5JlX4	75556	1700026D08Rik	blue	black	purple
61W4KK4R5JqdJ7E_MQ	69440	Fam116b	grey	magenta	blue
ll3kEgvJpz0mJk5_jU	69453	1700027L20Rik	grey	grey	grey
HX3FGddkUIHOnE3Gyk	75564	Rsph9	blue	yellow	purple
3k3NSJJeRLN3TUScig	72254	1700030K09Rik	turquoise	blue	grey
Tp94cg.gEArngpI6V4	73327	NA	grey	grey	yellow
0UI.FRA_neICRVIEdU	67330	1700047M11Rik	blue	greenyellow	purple
BjSCleRiguufiB.kTs	245050	NA	grey	grey	grey
66iD9qSuel46w7299c	73420	1700054N08Rik	blue	yellow	yellow
rikuf.cfx7InvotHgc	73451	Zfp763	grey	salmon	blue
HqHk8NJf7Kf7jng30U	68226	NA	grey	brown	yellow
01RgRM_heJEqLiSr_A	16524	NA	grey	grey	grey
ffaIsU3Oo6nEeuFH6I	74284	1700086L19Rik	blue	turquoise	grey
HdeO0Sel0rne.5f3gU	27660	NA	purple	grey	purple
Q55XCjgoxwoEoPJHtw	73545	1700094D03Rik	grey	black	purple
Wo_LJP1APvK1.nN4fk	214048	Larp2	pink	turquoise	turquoise
Tleu9ABBVXlLd4ESPk	77036	NA	turquoise	blue	brown
Qs7HS7rAl.kb5LRfTs	73610	NA	grey	blue	green
9qPS6_aNuTqsqhgHss	76645	NA	grey	grey	turquoise
lbhc5Hedej.ULN_hXk	330577	NA	grey	grey	brown
oj9zjun0JB3relOmJE	108707	1810008A18Rik	green	turquoise	turquoise
fzwkqNphoBlK62qe4w	66276	LOC100048454	grey	turquoise	turquoise
cqPhJChuC4LTqQSguc	69099	NA	grey	grey	turquoise
3lI30p9T.5JRHgURN4	69053	1810013L24Rik	black	grey	green
KTMxMe67XC58qnv7As	66270	Fam134b	turquoise	purple	turquoise
cpeRTITYJPxFWfgi.g	69170	NA	turquoise	blue	brown
9erD6mSKgolDvgkgCA	69186	NA	grey	magenta	blue
rU.k6L9wb.Iuj7l.kk	66291	1810030N24Rik	brown	turquoise	turquoise
9m.tIAPX6FmkmLieIg	380773	1810035L17Rik	turquoise	magenta	brown
Bb0J0CJAp.kaJ0BN44	380773	1810035L17Rik	brown	turquoise	turquoise
lfeQl4OiQ3pfC5ULJ4	66294	Fam3a	grey	grey	grey
QV8gA5J9OXFu7SxRTo	72301	1810041L15Rik	grey	grey	yellow
K07e4Gia7qpu5olv1g	208501	1810043H04Rik	grey	turquoise	turquoise
lje5XeS.rXdVJukMX8	103742	1810046J19Rik	turquoise	green	turquoise
HXVFB55OLp5XB7s6sg	66431	1810049H13Rik	grey	grey	turquoise
iddPkfi.pdby9v.SQ0	69863	Ttc39b	grey	purple	grey
9eFlAj.BUiAzll9HKM	67894	Fam45a	salmon	pink	grey
fUt9Eth4A9cp396H9E	67892	1810063B05Rik	brown	grey	brown
BVXheeS.Tf4HUf4.K4	67509	1810063B07Rik	turquoise	blue	grey
NZF6Cu7VEjTZv30SQA	67490	1810074P20Rik	black	green	grey
QuXFGy4Nc43EIdiVZI	70113	Odf3b	blue	black	purple
HV0boJ7vN33ix1KXCU	76527	Il34	blue	black	turquoise
ElpeYaVwq6Bx3luvAw	93790	NA	salmon	grey	lightcyan
02.11fTIgIu_eqInF0	108735	NA	grey	turquoise	grey
KnNF.pLrFCgSzs4O44	66432	NA	brown	grey	turquoise
uSeQ0uv0Ureq67d1IA	75605	Kdm5b	grey	grey	turquoise
0rgkHAkWzCUkKZEiec	67017	2010011I20Rik	grey	blue	grey
KUcqL.Ezy7vgq0bQUw	66439	2010012O05Rik	grey	grey	turquoise
TuCOp9tOr5kurOmlqk	67067	Romo1	grey	turquoise	black
urF_xHzx7dLb5_i2wo	66552	2010106G01Rik	yellow	brown	grey
N.Dl7FF796Evd_iiYI	192232	NA	yellow	grey	grey
HkqPV.EIknFR8ENS.U	72097	2010300C02Rik	grey	black	red
6oXShSI9SfXqDMp9j4	109129	Mmadhc	grey	grey	cyan
Qp7lEX_0d95jjojvA8	67939	Ncrna00117	blue	red	grey
TgMaEh3piGiIFIL5Yk	72093	NA	grey	grey	grey
in3rs1QrET.yHsFEM4	69882	2010321M09Rik	brown	turquoise	turquoise
c_QHX5lffq.f7u993U	70057	2210008F06Rik	turquoise	yellow	grey
QpVBXhTl3EKq0eQ5M4	98682	Mfsd6	yellow	grey	turquoise
NqGu7bZOrtSXaiVCoQ	70381	Tecpr1	greenyellow	brown	turquoise
oEitOowMQWHcl0L0W0	66526	NA	grey	grey	grey
BISdYJd0gdW3nd.ncU	66526	2210012G02Rik	grey	grey	grey
6Xkgn7T5Hf__EVLf54	70123	NA	grey	yellow	midnightblue
c0TU1WilMIKCXdQhXk	72357	2210016L21Rik	grey	brown	turquoise
Ta45.cs95E8IAtdiPc	17261	NA	brown	turquoise	turquoise
uXbcaUBvr90.cgjgI4	73652	NA	brown	red	turquoise
Ze5NHKUUozUXtF0fow	664968	2210411K11Rik	blue	grey	purple
K8Vwnjd8vyi8.q.4R4	70178	Fam108c	grey	grey	turquoise
rw6UE.rSV_1nz0fVV8	16974	NA	grey	grey	greenyellow
W8e4f6TvfEO_peP9xI	68659	NA	grey	grey	grey
H1Ve4uKE5eyVfkhDSc	69539	Trnp1	grey	blue	grey
ioARA7Q4P71Xu7uzks	69478	2300009A05Rik	brown	turquoise	turquoise
ocCqtOf_qus_azlOgs	71881	2310001A20Rik	blue	grey	grey
EX44wyHgXeDehUPA7U	381101	NA	green	turquoise	turquoise
iN9g_VKFhd5o0YeI_8	53951	Ccdc75	turquoise	grey	turquoise
iiqJu1Eid7l5177e3s	71885	2310003H01Rik	turquoise	blue	grey
io.9betQoJGrzpROZI	100217418	NA	grey	turquoise	magenta
9iBHU7nYg3Mdzp08o0	66359	Fam36a	brown	grey	brown
KuTK63eF4E0S5ogJWk	74123	Foxp4	greenyellow	blue	grey
HmHgpcdZZd0uc_1apc	69104	NA	tan	grey	black
lXlnkOdqI_UfUQef.k	66364	NA	grey	grey	magenta
lFScWnO690Qp6VH5Ig	69549	2310009B15Rik	grey	grey	turquoise
ZvqjKuQF.i8hLsOTnk	71897	Lypd6b	red	red	grey
HlCug._gs3rQV4qELY	69590	Gpx8	blue	black	purple
lgXQGSQEhQovukmrd0	268721	2310021P13Rik	greenyellow	turquoise	blue
9efl9.7._AVCunQH54	66367	2310022A10Rik	turquoise	blue	brown
0U99HWV3X_MTH9gOsA	69551	2310022B05Rik	purple	greenyellow	midnightblue
ieX6.XI676xKnd6Xes	229534	NA	blue	greenyellow	purple
HN5AagoohViiCpuhac	67862	2310033P09Rik	grey	turquoise	turquoise
urJ0ir7153Tx3dS4V4	227446	2310035C23Rik	black	pink	lightcyan
lRJhEi77s4BosHp8Ko	227446	2310035C23Rik	grey	turquoise	turquoise
WnlT14REl7SB9Jbu_I	216134	Pdxk	greenyellow	brown	blue
NcJ3hLY9o66DIg7CtY	71900	NA	brown	grey	turquoise
BV1audHF6h3eY7Ewz8	68544	2310036O22Rik	grey	turquoise	turquoise
c0hOiK4V4S4JYyTIS4	69612	2310037I24Rik	grey	pink	cyan
Tt2.T73uV_0DefRJ08	76784	NA	grey	turquoise	grey
uXVHv76sMDoHOn5ViM	69638	Enho	purple	brown	yellow
Hu6DqgO4ICeweSvrZE	66961	Neat1	grey	black	purple
fcoDfxb8Lst59VOLRQ	231238	2310045A20Rik	red	yellow	pink
NQEpTSzWoUTgRS5UKU	72368	Mef2b	grey	turquoise	turquoise
BXarpPW_7l89eiHMwI	71918	Zcchc24	purple	greenyellow	grey
rqDdmIYnbmp097oqfc	224170	Dzip3	grey	grey	grey
EBKIiCUhiUiTte6FLk	116972	NA	blue	purple	tan
uXXV3EE.H1JIeuN6Lc	71928	2310047K21Rik	turquoise	grey	grey
BPI1IKHKDTPvq1P30I	66960	Fam188a	grey	turquoise	turquoise
cft1EfkRYIOQbXjwXk	66531	2310061C15Rik	grey	grey	magenta
xJD4_Ue3iXepQMe2Sw	66391	NA	grey	blue	brown
WNSXiisoKJ4UYgThTU	102122	2310065K24Rik	turquoise	blue	brown
r6VgpfVceTXdKS8MjI	71947	NA	turquoise	blue	brown
EtTxQIrv5H_w4xf0vQ	69675	NA	pink	turquoise	turquoise
HjDtJLSIIIVHoPpQRk	69694	NA	brown	turquoise	turquoise
WeH650SkXR6o84Uq3I	66508	2400001E08Rik	grey	grey	magenta
Wn_k_gjiP.nxeyz97E	71955	2400003C14Rik	green	turquoise	turquoise
E6Py6KriupJXoH3l9s	66976	Gm5856	turquoise	blue	brown
QrW9f6nhIetC2z80k0	66975	2410002O22Rik	turquoise	blue	turquoise
HGz87wYHDi7ZdCH9R4	66421	2410004B18Rik	brown	turquoise	turquoise
xXFLvxoNe7uo5..3MM	66989	NA	blue	grey	turquoise
f4lalSXdJ1l_5nkSNw	69221	2410006H16Rik	grey	turquoise	turquoise
Z_kU1F1HTFEcdQjrfY	66423	2410022L05Rik	blue	red	yellow
lkIz3eOUe4hX1Gbt0o	68235	2410066E13Rik	grey	green	red
ZgX.gekiFBncxE5Se0	68235	NA	grey	grey	yellow
Zno6L595V7xIN0uoz8	76789	2410129H14Rik	grey	grey	grey
i26jeidetyQlOIOUMI	66511	2500003M10Rik	salmon	grey	salmon
cwgiuu9ituiteoiqlw	66511	2500003M10Rik	grey	green	grey
upd3Td0jTtzdKpRDCA	76799	2510006D16Rik	grey	brown	blue
fiXWNIJE6e.3hCX8oQ	72190	2510009E07Rik	grey	blue	grey
0fuSEFqH_U95n1OahY	70312	2510012J08Rik	grey	turquoise	turquoise
TGl9RiiGZ_G92Vf0ig	69099	NA	grey	brown	turquoise
fkXUqy3Xqki5RReLNI	268490	NA	grey	grey	grey
QeBuCBoBlyLVBuKWDo	77006	Ddrgk1	grey	grey	magenta
QSnYCnSYikiingbggY	77006	Ddrgk1	blue	turquoise	magenta
H3m.rt6UaVT_JtQd3c	15571	NA	grey	brown	blue
EOlyC3__iEqkoRXoKo	72125	Fam123a	grey	blue	grey
T6pJzIDB7tVGvedJfU	70300	NA	grey	grey	grey
NOl8IiMPi_rrjB60fg	72091	NA	brown	turquoise	grey
Tt9uNC7B8DB659711E	67028	2610002M06Rik	grey	grey	brown
fX7X_FSXdPxN3UhHnU	69202	Ptms	greenyellow	brown	yellow
rTh7p_lspKXqMx3npQ	243846	2610014I16Rik	grey	magenta	grey
6olUdTReGVIpZghLFs	67039	Rbm25	yellow	grey	black
BlRzSiO2WxUt8.c.vI	72154	NA	grey	salmon	grey
3kuK03hLIIjc6suiV8	67050	Nkap	grey	magenta	green
uTp93vt27AuzKOp_6Y	269987	NA	blue	red	yellow
BpHSItU_7n7_69SykI	225358	Fam13b	black	grey	brown
ooBGSnX0_.x5IRp7yQ	225358	Fam13b	black	grey	brown
Ecah.HmHo_9UqcR4Ig	67683	2610029G23Rik	grey	grey	greenyellow
K_PIEFeZeAAJUvV_sU	67048	2610030H06Rik	grey	turquoise	grey
BnBHpydlfGOO4GSFWs	75613	NA	grey	turquoise	blue
EVJ9fudzeu7_zp30uE	72386	2610035D17Rik	turquoise	brown	brown
cOCGvk1_KZ7HkannV0	66578	2610039C10Rik	grey	yellow	turquoise
3koBCVK0f37PL3Th.o	72139	NA	grey	turquoise	turquoise
QuHyETDEjt9VX.sn_E	67958	2610101N10Rik	grey	brown	turquoise
3bpTtIvdQeTzFzFcD4	67154	NA	grey	grey	turquoise
TqjRX7nFWH3.19MkIk	73242	2610110G12Rik	grey	blue	grey
faiXXl6dyojo0SEXkc	70435	LOC100047142	grey	brown	red
uihoAPTXady9AsWfjk	66447	NA	grey	red	grey
xn2Qu.EmiCPX4VAz.Q	72580	NA	pink	brown	turquoise
3l1DXoRIl5FgipP3gM	69737	NA	turquoise	purple	grey
TuyXiTdNM8HeR7d8oY	69784	NA	grey	brown	blue
6J6H0pH3zfdzgiDpd4	68046	2700062C07Rik	yellow	grey	turquoise
iUJddpdXrg7ghQAsCg	68046	2700062C07Rik	turquoise	grey	turquoise
BtP95GRVd7OPIz5Tp0	78334	NA	blue	grey	blue
uanW410E1l5Kv3egPk	381820	NA	black	tan	cyan
rk6UB8JzkXglMv310U	72657	2700094K13Rik	green	magenta	red
9hbuUsHL3u4c5M5LLY	72658	2700097O09Rik	grey	grey	turquoise
Hs16eOz8uDpcqp4EF4	66456	2810001G20Rik	grey	grey	grey
9UVKA4FE1VBhyGgkZE	76972	NA	grey	grey	grey
csiUkuSOX7nrhF_r3s	75616	2810008M24Rik	turquoise	grey	green
NqoBz67ZQfXbiVu7D4	69952	NA	purple	greenyellow	yellow
xneXLdO7AqvDIqO87o	66308	2810021B07Rik	grey	grey	blue
3oHfrSEBuNJ4BG7n.s	67198	Spats2l	brown	brown	turquoise
ir9Huu5O6V3iYUVfxM	72661	Serp2	turquoise	blue	brown
fqO39R0RHTeC4O5pJA	212127	2810046L04Rik	turquoise	green	blue
fh6D5B_1..fpPmr.lA	74200	2810403A07Rik	grey	grey	greenyellow
ZdFHyiHikkrE4OL0LU	68988	NA	brown	grey	turquoise
WpMXgc33ycj7CT_iu4	72180	NA	grey	turquoise	grey
rLE5q80lJrNSE1k_Ck	69227	2810407C02Rik	grey	grey	grey
rv36Snb7F36AF0uQhI	69227	2810407C02Rik	salmon	grey	grey
owaQCmrddHXq0g10vU	77574	NA	turquoise	salmon	greenyellow
0as.vM7OCHudinL0ug	381406	2810408M09Rik	grey	blue	turquoise
ikqedLC.cTUvqV8CCo	17281	NA	blue	salmon	greenyellow
QgEgro3EtflRW5cXoU	66310	Dpy30	grey	grey	magenta
Z6NxLX5UVuXF6FIS_4	66310	Dpy30	grey	grey	magenta
NXoWUQ.RTzhQs0kJSI	69008	NA	blue	black	purple
ZqhFKLtIEoV4AvkUng	66462	2810428I15Rik	grey	grey	turquoise
Ejv_xIlezgDARXzuPU	67231	NA	brown	turquoise	turquoise
u_NWE8u8qnaIRJmaUw	622675	NA	grey	grey	red
ceCf15YSBEhJAYJDgk	67238	2810453I06Rik	brown	grey	turquoise
ogNDuzjs_z8hTFbhb8	13175	Dclk1	yellow	turquoise	turquoise
uUisc67ns_5.yXv55I	72826	Fam76b	grey	grey	grey
cDpS6GIUBqlqH6mfF4	67267	2900010M23Rik	grey	brown	magenta
ijUSHrEgiIfXro45Yo	67254	2900011O08Rik	magenta	pink	grey
EHZUyui6.XK41u6n4I	67262	Kbtbd11	grey	grey	grey
EElWKKDqrg7v17x0uA	72932	NA	yellow	green	grey
xTVe2XxIN7zOqdEivs	243219	NA	grey	yellow	grey
iBHt6.UnEI4nXtvy6k	72865	Cxx1c	greenyellow	brown	blue
6Xug8IeAiULQVPW1R0	67703	NA	grey	salmon	grey
Z3k0XMTTReZNF5E00U	72893	2900040C04Rik	blue	black	purple
9p_pBKwijUK4AziUEk	78408	Fam131a	pink	red	grey
Nr6ui9Y.3iTZoLxJfg	66070	NA	grey	salmon	grey
3qH6hCs5XtKjn.FECg	108937	NA	grey	turquoise	grey
Zl6bpKo6l11.MJEh3w	319887	NA	grey	grey	grey
HX7K1E_Dlv98zfcq7s	76219	2900062L11Rik	grey	blue	turquoise
HgAVJ.TX_zitDPDtHg	73024	2900064A13Rik	brown	turquoise	turquoise
uqSC6hz_EriCiqhCKc	73024	NA	turquoise	blue	brown
uz04dTOP896e8QSOJU	78506	Efha2	pink	turquoise	turquoise
rOUr.qrDt.cnneC5eU	640370	Gm7292	grey	grey	salmon
HV6Zfh_fKdsXnV9.jE	30785	NA	grey	salmon	blue
xd_ui4F5EeD1Uuzu.U	75429	Fam183b	blue	black	purple
EU3bXrgJp5oX_9RC.4	73103	3110009E18Rik	grey	grey	grey
3EOgBpdico7c8P7K9c	70834	NA	brown	turquoise	turquoise
9pU.wAb7y1SWG._uM8	24050	NA	grey	grey	brown
lVKlAjQg7oiO67yLhc	73172	Dem1	grey	grey	blue
3W4.ngnw7heoKA7Vt0	170719	NA	salmon	grey	lightcyan
WUtL7qolw79UhV5LN8	319807	3110047P20Rik	red	yellow	purple
od7rUx.HdOee56kMv8	67306	Fam164a	grey	grey	grey
0YdJXAhXggsvey8h9M	269423	NA	pink	brown	turquoise
xuuekduttmcKC.1n34	73234	3110079O15Rik	grey	red	grey
314iKCfVhKn7E9Ujjo	381626	NA	yellow	grey	grey
Wu7ol._MsohlS1Ysjg	67684	3300001P08Rik	yellow	green	grey
xVLcdJVhX7EyAEgBcU	77574	NA	turquoise	blue	brown
EwFszdd4.uFK5KIKXg	238276	Akap5	blue	grey	red
oPE5K3u7N_TwP9SXfs	67419	NA	grey	brown	turquoise
9p_.AO8dK.EsSejLF4	93790	NA	brown	turquoise	turquoise
6rV9_uKut8rKu.6DS4	217682	3830431G21Rik	blue	greenyellow	yellow
QgRRBWbaNcHGfYjmU8	66676	NA	black	pink	lightcyan
xo9fLqn41zyUB.664o	74026	Msl1	turquoise	magenta	blue
3u2_kUl1VNFvFPGoNc	74026	Msl1	grey	tan	turquoise
fsS7h9HXkAUgO8f_9Q	622434	4631416L12Rik	pink	turquoise	turquoise
T5K6SG610.NJu_mOno	622434	4631416L12Rik	black	pink	lightcyan
cX2XtP1KEzfHlURQUY	77590	Chst15	grey	brown	red
6z8Aw8COhURB65eUIs	77590	NA	grey	red	red
WpGP_DXd5.vH27.Avo	74034	NA	grey	turquoise	turquoise
rugq0oKfxPd.SkEip8	226976	4632411B12Rik	grey	greenyellow	yellow
leRdHT6eeBEiOHp4Xg	78920	NA	grey	salmon	greenyellow
cShGp1.87_ikukDof8	74349	Fam160a2	grey	red	yellow
BVd8gHApS1wdLkS404	666737	NA	grey	salmon	greenyellow
0fofl20x4Ce6hJK5TQ	16412	NA	turquoise	blue	grey
0rV93TPQlIET_rPXiE	230648	4732418C07Rik	blue	grey	turquoise
HXvem1Th0oAXVF6CdM	66548	Adamtsl5	grey	red	turquoise
9e4Qex6VvOETn1NSB4	99470	NA	grey	blue	green
une0QOIc5zgTu466oU	66706	NA	green	magenta	turquoise
ft4l311ST7vjrgxKvY	380916	NA	blue	greenyellow	yellow
lHHaqvqq7_8v7u.d14	210126	NA	grey	turquoise	turquoise
f_c_BlCeDuLhKgQ1Sc	72446	Prr5l	blue	black	tan
umg4_5IHh9H_Pu.500	67392	4833420G17Rik	grey	grey	turquoise
uXlfhUhCnKeUtf4.4g	102334	NA	turquoise	grey	greenyellow
r.dd7Sunuk_B9KA7tU	382051	Pdp2	grey	turquoise	grey
Tvu0B6FLk85f8XwO8w	245638	Tbc1d8b	brown	turquoise	turquoise
oSHtJiKCKVgaejooj8	382423	NA	magenta	grey	salmon
xWSg0gxxOC46SF6FJU	232664	Ccdc136	blue	black	yellow
HoJ3U7gju7U7y9N6G0	223989	4921513D23Rik	grey	grey	grey
fvuS47XikpXvns3tcU	16798	Lats1	grey	grey	turquoise
uqgkHW_3sA5Sr_XI8g	70892	NA	grey	magenta	green
HSH8Y1ezllCjqH1Jw4	71175	Nipbl	grey	grey	grey
N5V675V3lEiR.ARLHg	209601	4922501L14Rik	grey	turquoise	grey
6iAqV6RIoisI6JM6t4	228602	4930402H24Rik	turquoise	magenta	blue
lh6Eki_X.Iu9e69H4s	73884	Zdbf2	grey	red	midnightblue
3rJ5J.uoUpvMQn8S5I	73991	Atl1	grey	turquoise	turquoise
Q_3LeVEhF4U2FUru1M	74886	NA	grey	turquoise	turquoise
xf4P73y_9PUtdwt0.Y	74430	4930452B06Rik	grey	grey	turquoise
upx605CJF9JRJN.AS4	78244	Dnajc21	turquoise	blue	grey
xqcVRIV5bf7.Kv6.i8	75007	Fam63a	turquoise	blue	brown
oukCwvoCb96DZ3.dWQ	75099	NA	grey	grey	grey
Z5I15q6igIaTSK66dI	78177	Ninl	grey	purple	grey
uc9edmlFnkfq3lLvHc	75202	NA	grey	red	grey
okekfX0wI8i_4u4oOg	75316	NA	brown	turquoise	turquoise
TirpJ0e_ovk55B8OtI	20333	NA	grey	grey	green
HKbl5tEF.5rt8kF4F4	67739	Slc48a1	blue	grey	grey
06DUuk6kOhNcVl6BU8	75906	Fam184a	yellow	grey	greenyellow
W5EogiXrglCiIikdao	66743	Rnf220	grey	grey	salmon
HrUD9b0A16lf.T8ggU	229227	4932438A13Rik	black	grey	grey
uUdb0gIfvEy5SCI46U	229227	4932438A13Rik	yellow	blue	grey
Nujd5P4pSfr8ShBJSo	51885	NA	grey	salmon	greenyellow
Hu8ifiFUA7P7jcVeWc	74393	4933403G14Rik	grey	purple	grey
N3z2OiFOfa_.zH_UrA	74440	4933407C03Rik	yellow	blue	brown
HdHvoEFRP1CeEjhSdM	66753	4933407N01Rik	turquoise	grey	green
c16e1KodFq30gf0k_U	71169	NA	blue	turquoise	blue
l6PlCyoigsvir5Ons0	217684	4933426M11Rik	grey	green	blue
cU6fuNTXst4__fwwKs	71306	NA	grey	grey	green
Zq3Hj3et5yUwcX8NO4	71200	NA	blue	black	purple
xev1y9pKhnRcN.vSFc	329735	NA	turquoise	grey	grey
oNelUkt1oYoKMIE6mc	66787	4933433P14Rik	tan	pink	grey
HWLdaGKCjCBOpnZIOg	66787	4933433P14Rik	tan	pink	grey
o6cIXSzdUskffej_D0	99650	4933434E20Rik	blue	salmon	blue
3eVT5HQeDIDP6vyJN0	99650	4933434E20Rik	brown	grey	turquoise
Wrpt7Iv393dHTuqOao	66776	NA	grey	grey	grey
TE6QFU17v.XB.pSBTo	68151	NA	blue	black	red
Q3d9zujp39P_h3h.DA	223739	NA	purple	greenyellow	tan
ZRf4CX4gJSCokiwHfc	67759	5033414D02Rik	brown	turquoise	turquoise
NSEkOu8s._t7sVG5U4	98496	NA	blue	grey	grey
3jV_t2eglHHPz4dwlo	76000	5033430I15Rik	grey	grey	magenta
E40jSbms99ElMCganY	71242	NA	blue	grey	purple
lKDm2pWyW0u9SogMB4	71242	5133400G04Rik	blue	grey	purple
9WiNFnlvOgldC4IHb0	75731	5133401N09Rik	grey	grey	magenta
Nnat7XVTOcXgjonDf0	75734	Mff	grey	tan	grey
6kKiBp.Lf4lKHust5k	229722	NA	grey	grey	red
6Xcij3m_J.mRlB5FeM	226162	Dpcd	grey	grey	magenta
QN5o55UIWnm41Je5QA	109205	Sobp	yellow	yellow	grey
HLjX73rp.ewM7_Vy_A	237943	NA	grey	grey	grey
0re01XdQyCAH8gnshI	71423	5430411K18Rik	brown	turquoise	turquoise
lR261J6XXh3MJfR6DY	108676	NA	turquoise	magenta	brown
xk25bziONb3uqyB_KE	319909	Ism1	grey	grey	magenta
ZKt6Cnqhfif8kLvSUQ	70508	NA	grey	turquoise	turquoise
uTlCrUp57LUXuVx0.o	244059	NA	turquoise	blue	brown
EjZnV6IDdAresIKQlk	66625	Sfrs18	grey	grey	greenyellow
0lvn0z8PtyCKfp1BKo	74741	5730419I09Rik	grey	grey	red
ZqLQ8Fk.s950MOhXvU	21413	NA	grey	salmon	turquoise
TqkoRDhuifzoQxfiK8	226016	Fam108b	grey	turquoise	turquoise
9G606u4OEZSnOAuENI	66637	Tsen15	grey	green	blue
xkne6x.34N.1Q5H65U	70591	5730455P16Rik	grey	blue	turquoise
cd6.dTL_XHEAdK4N7U	70612	5730494N06Rik	pink	turquoise	turquoise
3Ukimn0MQsqK8EH_Kk	66665	NA	turquoise	blue	brown
fGcg5IDV16Jfzl77Ik	70675	NA	grey	turquoise	grey
Ho713UmMYrH9wnPCio	76850	NA	grey	yellow	grey
0BrSEH5cg7T6mLn_f4	268741	Tox4	grey	green	grey
ZgAgqdQp.p4v4IADg4	68152	5830415L20Rik	grey	green	turquoise
rS36CW_Oye3dKA1V9U	76022	LOC677582	yellow	green	grey
xVKp2y0KIoEeB7gf78	76022	NA	green	magenta	brown
cX1datLV7791.QM7j4	227723	Bat2l	turquoise	blue	brown
QSDqK6EVGUSFRRP3n4	214987	Chtf8	grey	magenta	blue
rqVBKwDH4B90ulCF0g	76080	Ttpal	green	turquoise	turquoise
3tSCgRb_FNLkUu_3iQ	77106	NA	grey	salmon	grey
9a6AIpNlHCT7IH6ig0	329641	6030405A18Rik	grey	turquoise	turquoise
3Voq0QoEkkdISzSEIk	319477	6030419C18Rik	grey	grey	red
65LS77k_.7d7XjpBrk	226151	Fam178a	grey	greenyellow	grey
irqpuLSRDVN26c5cdw	226151	Fam178a	grey	grey	grey
xKv0rQHMgcPffbtLk4	77877	6030458C11Rik	brown	turquoise	turquoise
fLR.U2JpeF4WPVKfZA	67120	NA	grey	salmon	greenyellow
3JhMwUA7oZLf4kKuuo	107513	Ssr1	pink	turquoise	turquoise
lkWF1aEpG7nm33p4M0	381310	6330403A02Rik	magenta	grey	grey
Wni4ursi6H6uJ6e0e4	102334	NA	turquoise	grey	greenyellow
E4qf1.nmlTKKHuciD0	103712	6330403K07Rik	grey	grey	grey
BPIo7X_hRaCiu5UiUI	80982	NA	grey	purple	grey
QhYokiiVM1uLSO9SVM	67412	6330407J23Rik	grey	grey	turquoise
NeB_LRTLew1DD.u3V4	66674	6330409N04Rik	grey	turquoise	turquoise
lSI7r.4L7RO_3VArAI	331578	AW822252	pink	turquoise	turquoise
l0UqXpobjndqJXdA30	78283	Mtap7d2	grey	blue	grey
ck7SN0ki48HvzfuSEI	241688	6330439K17Rik	pink	turquoise	turquoise
r5UKH7lDpy0Lir5IVI	68095	NA	grey	blue	grey
u53SWgrt47RNdK7ktc	76156	Fam131b	blue	yellow	grey
TSh1u7NLup10sKCKJ0	101565	6330503K22Rik	blue	grey	tan
idMdKFc1cHXlWIQI1A	229474	Fhdc1	blue	greenyellow	yellow
coq_EQapR46sqt.jz8	216166	Plk5	turquoise	blue	turquoise
QhV4C4VOfWnpPeTty4	76161	6330527O06Rik	blue	red	yellow
rrnC7yXMSCAXqxG41U	382245	NA	blue	black	grey
rfXglIrlr9d2vlOF7A	229707	Fam40a	turquoise	blue	red
u13lbwy_Hevg._tNE0	76178	NA	grey	blue	red
NVzI1SpYOA8hRfQ070	319832	6332401O19Rik	grey	brown	red
foSvi1SnrKK4vO6ATI	20744	NA	blue	yellow	grey
3tWkX_Sm.z.S_U7_LQ	76886	Fam81a	blue	yellow	pink
c_H71CJV0S9NaJXfVE	240843	Fam5b	turquoise	purple	brown
EE13qN6ehLoc4KvqKk	232821	NA	grey	grey	turquoise
Ze4Is.lebfT9bu7kHk	242443	NA	grey	greenyellow	midnightblue
fnwD_zR5RvoBUhJ.7g	245386	Fam70a	grey	yellow	midnightblue
fcV0DIjqd7gQ6Uqtf4	243499	NA	blue	grey	green
Z8t6KkP3qV94XHXiSg	243300	6430598A04Rik	grey	grey	black
0pg4QKIkKE6HnN5tl0	109050	6530418L21Rik	magenta	grey	black
xqT7p5TTRyQJHiRtUc	218989	6720456H20Rik	grey	grey	grey
oeS0feDR_R7_oDlK.E	104099	Itga9	grey	grey	grey
6XHHIU6lAirYXkB_Qo	225027	NA	yellow	grey	grey
ZiJRj45xWRC20.ooBw	68099	Fam92a	purple	blue	grey
uquoujvO0Q1wxLAv_Q	56490	NA	brown	turquoise	turquoise
BqH.Msfk74O4N6XepY	230757	NA	brown	turquoise	turquoise
WSk7UbSnySzv.CKUuI	208715	NA	grey	grey	grey
HegHR56vN.kf0Tfn8o	212163	8030462N17Rik	grey	grey	grey
Qk3_0B6Kg7A46M7S50	67028	NA	brown	turquoise	turquoise
lnRlO0EkU.scOcMPU0	74521	Ppp4r4	brown	turquoise	turquoise
W8Evjirj5QCcrvyed4	226470	Zbtb41	grey	yellow	grey
Es5BR3pVu19XX7In_A	74525	8430419L09Rik	grey	tan	grey
iBew8CzJ0A4Sel7re0	268903	NA	grey	turquoise	turquoise
KjUJK_qBfrHsd39y.I	217843	Unc79	grey	grey	greenyellow
3uwjLqgVVKkqV3iM.4	71564	9030607L17Rik	turquoise	grey	grey
HsYhTdeSQeRodUbT_c	71564	9030607L17Rik	yellow	blue	grey
l7u7i7uISEgqVKe6r0	16969	NA	greenyellow	turquoise	blue
B_dLXd.O9X9yzQRczU	210808	9030625A04Rik	green	grey	grey
u0ScSdU4vj9JPoKIgU	233893	NA	turquoise	brown	grey
3_ioVMgd2dRFzAkkHk	231440	9130213B05Rik	turquoise	grey	grey
HM0uKICgZNWph5R3u4	231440	9130213B05Rik	greenyellow	grey	blue
Bl_qv1FNfUjOs4INzk	227737	Fam129b	purple	blue	tan
EuCD9ceDsUL1L.wq.o	75580	Zbtb4	brown	turquoise	turquoise
u7uVMl9EdOHE3J1SgQ	73368	NA	turquoise	purple	yellow
ZrvKhh9LuSJJFdIf_k	93690	NA	yellow	grey	grey
Wi5frIZ3riKkoIfq.4	77552	NA	grey	yellow	grey
xr1I6oM.Xvn0CVDq_k	66870	NA	grey	grey	green
xfv3aJSzTyHl8MOEoo	212448	NA	grey	turquoise	turquoise
uqFt3CipA97tVFNFN0	224997	NA	grey	red	pink
BSB_p9Kgkp0kLmnurA	106068	NA	blue	turquoise	grey
QeUpy7dXlnPnvEe68M	106068	NA	turquoise	blue	brown
f0cGtA6hCRxEHBVz6o	12492	NA	brown	turquoise	turquoise
0Xo5Jf1F53rqvQvcR4	68118	9430023L20Rik	turquoise	blue	grey
9sfHurKeXudP5UOXuo	109249	NA	grey	tan	blue
9c4ggJX8yiKCoioiqo	77252	NA	grey	turquoise	grey
TNiNWdCtiNCNStz9GE	225027	NA	salmon	grey	grey
QR7gkKHj.kd.XOJFrc	329217	NA	red	greenyellow	grey
ur3iBup3qtLDAh9Ku4	214112	Nipal4	turquoise	black	tan
cHBQ0vZ92fe9mZ951U	17276	NA	grey	green	turquoise
WJ56u7lE_uQMjX17uk	100201	NA	brown	magenta	grey
Bnunjqteq7OdDAe1e0	408067	NA	turquoise	blue	grey
0GUe53gFUfzV5ep4fU	14807	Grik3	blue	brown	blue
iuXXvETdJ9jk85wt.k	58227	Fam184b	blue	grey	red
0WBuIs6niSqj4O4e8A	269233	LOC100045420	blue	black	purple
itW7jd477P5d0lF_lE	226744	9630058J23Rik	grey	turquoise	turquoise
EqW9JfFNt3s6vuT9R4	320706	9830001H06Rik	grey	grey	grey
oKk1_pQe1FzV9R73tc	320706	9830001H06Rik	blue	magenta	blue
led1.cgkoT.p1_nnF0	30953	NA	red	salmon	greenyellow
KyFULRLpgkI116n4H0	68038	NA	blue	yellow	turquoise
fn1YkE3u7e3n.PF1SE	319259	9930021D14Rik	grey	grey	grey
unS.4dKn4f7Lk0g7t0	240613	NA	turquoise	brown	magenta
ulEC_wqMz7yJHR5AlE	553138	NA	brown	turquoise	turquoise
9jvnu_Aq7kyR7tdqCo	226352	Epb4.1l5	grey	grey	turquoise
uizA.QuHN1IljJLvDs	80515	NA	brown	turquoise	turquoise
QpK4aT.SfUuH1ISsik	320165	NA	grey	salmon	greenyellow
BniuLa6xesCcQJ6.rg	54645	NA	turquoise	salmon	greenyellow
Bs6pCO8e6r4xfN7T7k	320495	NA	red	red	pink
Te4EYFTm5HxSSmYh34	241303	Fam78a	grey	grey	red
6efpEt9VH.6XoYR3vo	217217	NA	blue	red	yellow
rSQv7zdH4uq91.V_nQ	319277	A230046K03Rik	grey	grey	blue
ZcF.sO4HirdlECVChw	216792	A230051G13Rik	grey	grey	grey
uU2bf4CXT7dfuB__oU	320360	NA	yellow	salmon	greenyellow
fKT1edSwSOau6Sncd0	380787	A230065H16Rik	red	red	purple
fSfk9qtKzSZM3IHonQ	320587	A230069A22Rik	blue	black	tan
fifdPjtTeqlKqt_gcU	108013	Brunol4	yellow	grey	grey
iKHlCLlKjlGkooeUIs	213006	NA	grey	yellow	grey
0R7AtyNPej5FKJddXg	21340	NA	grey	grey	grey
3v24VNC767pUk3BwRo	218543	NA	grey	grey	grey
crjHuF9KFXwh7qAgd4	414758	NA	grey	turquoise	grey
9Gd4gQroTS7R6ekSGU	97159	A430005L14Rik	grey	green	grey
6gFCT4FlNKr86CJLUk	328108	Fam179b	yellow	green	grey
ZfTX1Nc13ZNF2By1Ak	328108	Fam179b	yellow	pink	grey
redKEScF4F7v500.rs	215456	A530057A03Rik	blue	grey	grey
uUS.KuhD7eTQJQtM.k	320541	A530082C11Rik	pink	turquoise	turquoise
TpOo5xV7sfrdel_KsE	227638	NA	grey	tan	turquoise
iMkJO_gyN.u7u7uznE	338523	Jhdm1d	black	pink	grey
E_oQxIgjybpV5kKOEY	381845	NA	grey	turquoise	turquoise
HXlfhUhCnKnlLX_P_I	102334	NA	turquoise	blue	greenyellow
rW07nin3XUfk5CLpV8	58202	Cobra1	green	green	turquoise
xX1V.Szx5bkKRQwBJA	20678	NA	turquoise	red	pink
EuQkrnjujkkhBYANEU	108857	Ankhd1	magenta	blue	blue
9epKuKCXuyIYTQqnHw	75444	NA	blue	black	yellow
fmerCgIImv2D06Vy4Q	239273	NA	grey	yellow	yellow
9UzkitJcQRPTwqAIm4	268723	NA	brown	greenyellow	turquoise
NLTl19XCf3ssXjr4eE	76295	NA	yellow	salmon	greenyellow
WeYoHb1.Tzhx7qeblE	58238	Fam181b	turquoise	magenta	grey
6n3uQNwyS5f6hXqLk0	100038347	NA	grey	grey	grey
Zi.itJetzuML9KUlKk	75894	NA	grey	green	turquoise
9l8GfpEFxP.kziVse8	320679	NA	yellow	grey	grey
0WoE9L99Ip31iAp0kE	228564	NA	grey	blue	grey
0o38Hsf5eme5kK3gF8	235283	NA	turquoise	blue	brown
E3oB37jPWIoHxSoLqI	77796	NA	grey	grey	turquoise
oo3qCiKN6ijotyNEKg	319818	A930011G23Rik	grey	grey	red
6oimDrRELJ54V3rgy0	77810	NA	grey	grey	grey
x16Mq5OCMwsKhbe3uo	68073	Fam173b	grey	grey	grey
iTegL4t7bSXucJ6epE	74549	NA	grey	grey	grey
QV5.t4.UV10tsVGs04	94219	NA	purple	grey	turquoise
x4GWpmO5ZWQL54WECI	14683	NA	grey	green	midnightblue
rru53AI6XneQPR4qnQ	213006	Mfsd4	grey	yellow	grey
fqCpfh3oh_qFAvIh2c	319317	Snhg11	yellow	salmon	turquoise
Bud3tsQMCePlzcvvRE	320271	A930041I02Rik	grey	turquoise	green
K_hdMheN70eVSganUo	215193	AA408296	grey	blue	grey
cREmiRRX460iSJRYO8	26936	Mprip	turquoise	grey	grey
6SPLRmQksi6hr9VnjE	26936	Mprip	turquoise	green	red
lpQXrgpc7oQMSkzmSE	101471	Phrf1	turquoise	turquoise	blue
6lW51dcMvXqd.c_4e0	78894	Aacs	grey	grey	grey
BSyf0ua7wPMGCk6LFI	494504	NA	brown	turquoise	turquoise
WVu4pSLuKJCKKCOKKw	192950	Nacad	grey	brown	grey
TS5QwquKEcEuweuFG4	268860	Abat	grey	grey	pink
r15XXVBxTXVYPuUCno	11305	Abca2	greenyellow	green	tan
rv1AXpaSTVAbtJY9eg	27403	Abca7	grey	turquoise	grey
r.Fzp6.cd3Lp0CQ.7c	217258	Abca8a	blue	grey	grey
HlCT8XyRL3fvzJBc5I	11306	Abcb7	pink	turquoise	turquoise
fPdI_uiqhQpDlSren8	56325	Abcb9	turquoise	purple	yellow
lUqeetzv9d7n3F33Rs	224814	Abcc10	grey	grey	grey
HpzVb2nezvVFA7145U	27416	Abcc5	turquoise	blue	greenyellow
oS.xTt18kB_7Hz.e9I	19299	Abcd3	pink	turquoise	turquoise
0RbmsI1RRe0865IG4k	27407	Abcf2	tan	grey	salmon
Qc7tNxQu1DAIoJxIVU	27407	Abcf2	green	turquoise	turquoise
0hntP8.VFuawjVFF7Q	27407	Abcf2	tan	grey	grey
fWtIZHrt7sfag783uM	11307	Abcg1	turquoise	brown	blue
f1zN6.dddSh39VLV7k	192663	Abcg4	grey	grey	turquoise
lerUSYQFUIfTo57RSc	68758	Abhd11	grey	grey	turquoise
xv96Kg3pcpDkfE6Ni0	106861	Abhd3	grey	grey	yellow
cd1Lg3T1K153CneqHI	105501	Abhd4	blue	purple	grey
ThRVBHn3uqIoI5vzoo	384214	LOC100046112	red	red	yellow
QVC2cIgiZVeOlA1cgw	231148	Ablim2	grey	grey	red
oQoLN66914jqpfklSQ	109934	Abr	grey	brown	blue
6WTEqehKGyqu7pDAn4	80283	Abtb1	turquoise	blue	brown
Q6hFevkCU.sX_Kio5I	113868	Acaa1a	grey	greenyellow	turquoise
fpfCIDrN7Sy0Uezl9Q	52538	Acaa2	yellow	yellow	purple
frvAmrJQTXTQfs6Th4	229211	Acad9	grey	green	grey
HL1S87.yqwwL06e_jQ	66885	NA	green	turquoise	turquoise
EkjRe7G_l6JSIkKf6Q	11419	Accn2	grey	blue	red
H.Cp6jMMYWJVSle1HU	11423	Ache	grey	red	grey
uHFJBeld9dd9dSIhS0	56215	Acin1	grey	green	grey
QeIqCJynOCoI7pbG6g	56215	Acin1	grey	grey	blue
3ohTXXgURfQYhUjYus	11429	Aco2	blue	green	magenta
BdihoCF7qBf53lv_yE	329910	NA	purple	brown	blue
WpVSFQie0nlwgNOk8k	11431	Acp1	grey	grey	grey
fr7luDlK2XKASIrS0g	11432	NA	grey	green	blue
ovAORj7KPvXyP.u_Hc	50790	Acsl4	pink	turquoise	turquoise
ZniBK8Aj7um.qB6IjE	50790	Acsl4	pink	turquoise	grey
KteL6gQJHupCtjkOXk	433256	Acsl5	red	purple	pink
fVYXuaG1H.XH5fyRE4	216739	Acsl6	magenta	grey	grey
Bbp4sy8e5X_A6XK.co	68738	Acss1	blue	red	pink
lX5I6yT7cUvr0t1Moc	60525	Acss2	grey	grey	red
9WUeSWmXv.huxMj4ds	11459	Acta1	turquoise	purple	pink
u_6NJl1L1.UDT15UCc	11475	Acta2	grey	blue	grey
B2bU5Xi1FWqCuEk_fc	11461	Actb	grey	grey	grey
0a4KYSS_vokBNVQL3E	11461	Actb	grey	grey	grey
3fT.7.w.eDpUreKXV8	11461	Actb	grey	grey	grey
xsv3coGst.1ekILuEs	56456	NA	grey	salmon	greenyellow
9kBO0LWJQF5FSx07aI	83766	Actl6b	magenta	brown	grey
uaoCYXcOd.ew1cVzSA	11472	Actn2	grey	grey	red
uSESESeNK02XX0K16Q	60595	Actn4	turquoise	brown	blue
uetRjsw9cu4wAiek7c	56444	Actr10	brown	turquoise	turquoise
3uVEftLcLc53Es15xU	226977	NA	grey	turquoise	grey
fIKHOKDGlQk3llEFe0	242894	Actr3b	grey	brown	turquoise
lGUehB1SiF7mdbknSc	11479	NA	grey	turquoise	turquoise
6b.i.sNLHh3vs5NfUY	269275	Acvr1c	grey	grey	grey
N.kqT.Lv6.EsLkg6kg	11480	Acvr2a	blue	turquoise	green
NK2tBpHF2h7dt3euF0	11481	Acvr2b	turquoise	greenyellow	blue
rOEVGjj0jV66kn9Jok	109652	Acy1	grey	grey	red
9fI0UMNU5UTjJcSsyE	75894	Adal	grey	blue	grey
9opKlapUTwI8CNE96k	11488	Adam11	grey	turquoise	turquoise
KJDF6oZHAMnkmo56oo	11490	Adam15	turquoise	grey	grey
Bp5e4GiPe018Rk3.L4	23792	Adam23	grey	grey	grey
r53.6LSEDurzPelWTc	240913	NA	blue	black	tan
rq4AIgG0kwhNclUtlE	229595	Adamtsl4	blue	black	tan
0Rbd8Mf3svj_3gW6e0	56417	Adar	brown	magenta	blue
Bn3qItpxCPndu63og4	110532	NA	turquoise	blue	grey
KUt8R2ey9CzkEwNeVc	242669	Adc	green	turquoise	turquoise
fqVei8nV41wuJBfg94	76889	Adck4	grey	turquoise	grey
WDdTsUNroUepn48lCk	11512	Adcy6	green	turquoise	turquoise
lS4HSQnQ7dAi7uKSZY	11515	Adcy9	pink	blue	blue
cnl1PBnudET7eo.wo4	11517	Adcyap1r1	turquoise	greenyellow	grey
rX9nBn3fx_f4TDg4lI	27360	Add3	brown	turquoise	turquoise
rVHcTVEu6IOQv_3g1w	11532	Adh5	grey	grey	grey
QF61Tf3KEBAlGX47JU	72674	Adipor1	grey	blue	grey
W6o0yCvqvUgKTd7jr0	68465	Adipor2	purple	yellow	grey
xzTnrp3GSD0OAunSvI	11534	NA	grey	grey	turquoise
leOLfVIuCOQoksJSeU	11538	Adnp	magenta	pink	cyan
Q9L6KwrtXp3QooVztw	11539	Adora1	greenyellow	yellow	grey
fyJ98VKJFKCpCJFelw	11540	Adora2a	grey	blue	red
9VXvuEzK79wh3ic.zQ	11552	Adra2b	blue	black	yellow
ZXOF4AKTe3qooiMkSk	11553	LOC100045767	grey	red	red
fFp5BpqEFHuhJj2Jeg	11554	Adrb1	purple	brown	grey
Qdcqb9.lj.4u4.wIug	110355	Adrbk1	green	turquoise	turquoise
99Lml_l0oSfpXdO5S8	56436	Adrm1	grey	grey	turquoise
3CKyk6BLTol4qGKqCQ	11569	Aebp2	grey	turquoise	turquoise
lR19fotdHWxLhJDFJI	11569	Aebp2	grey	turquoise	turquoise
chlIqEVRnCr31UX0E8	14797	Aes	greenyellow	brown	blue
fcv9LUbVU3TLV9FYX8	70292	Afap1	grey	grey	grey
KuUSN.7.3ewQocLnt8	17355	Aff1	brown	brown	turquoise
rIK_kpt16ICC56ICWE	114896	Afg3l1	grey	turquoise	turquoise
NI5Q.efVXJdFXlUrLo	55979	Agpat1	grey	brown	green
KkmfeIkMAHEcsO6u6k	28169	Agpat3	green	brown	greenyellow
on5J8qnkvvdfTCHlNY	52123	Agpat5	grey	grey	grey
TiJukoQrSJxJ55Uo.w	102247	Agpat6	turquoise	blue	brown
9UeV6UGoe5KVUJIKiE	99010	Lpcat4	grey	yellow	blue
Ba41inIqJ5Os37xwdI	11603	Agrn	turquoise	blue	greenyellow
uu4dKhy4K_IMugXY6w	11610	NA	grey	grey	grey
idXfP5ULjQ.HgVP4Xo	269378	Ahcy	grey	grey	grey
udLK9H6v7LUl9RS3d0	229709	Ahcyl1	black	grey	lightcyan
9u1MoMMrCpy3e0JTsE	229709	Ahcyl1	brown	turquoise	turquoise
Zp.3eAI3gPnnXuf9dI	74340	Ahcyl2	blue	yellow	turquoise
93XUZIJYK4lf3kQBSQ	230793	Ahdc1	grey	grey	blue
KwKI.UmTEq6R4AeeCU	52906	Ahi1	grey	purple	midnightblue
NohIQSFInkogJdLPgg	230249	AI314180	grey	turquoise	turquoise
fuJHF5X7oE.cXnntEs	230249	NA	grey	green	grey
ukoqIu3u78qyH.MDgs	102502	NA	blue	yellow	purple
fuUIB8iXySSPsuFSK4	102910	NA	grey	blue	turquoise
xk5K9zvweSui47q7wc	239555	NA	blue	turquoise	grey
ZKhgktKFGgeuOnFeCg	107197	AI462493	grey	grey	turquoise
WXl.vbnOA4URXOx_ns	80914	NA	grey	blue	grey
cdJCLe47ve393uQ5Ls	229694	NA	blue	grey	green
6VtAcPnUF9zJxJ0nXk	330941	AI593442	black	grey	green
ce0Lgr8tl.eVdXRqf0	330941	AI593442	grey	grey	grey
KVfUIJJeRFcqpDtcTE	330941	AI593442	black	grey	lightcyan
Kyl6fee.Wgu9.7P8Z4	330941	AI593442	turquoise	grey	brown
KrnoI5WkVnQs2TnT6Q	237730	Fbll1	blue	brown	turquoise
6V6IigqLrl_uwtAOy4	103266	AI597468	grey	grey	green
ZcF_E3uJ.9CmfP8_SQ	226118	AI606181	green	turquoise	turquoise
BaxXef3rvl1MO37vO4	239650	AI836003	grey	red	yellow
lhO5edeE.QwBUnat7s	107242	AI837181	turquoise	grey	brown
ulS9fq6MoGAlwF3X0k	226551	AI848100	grey	grey	grey
QZ9V7U4On_GL4u_uog	328232	NA	turquoise	purple	pink
up6vTohEIMgHodeW4U	268354	Fam19a2	grey	grey	grey
Hq2RLByhf66ggScAuQ	268354	Fam19a2	blue	turquoise	turquoise
ZKp41Hnb_vHqSuKyE4	18750	Prkca	turquoise	purple	grey
HRS.X0op.56jgu.zEg	230806	Aim1l	grey	purple	grey
utSohJdBUihiV8bhB8	230959	Ajap1	grey	grey	blue
ZEe5bXvqD3LrnqgSUo	382038	Urb2	grey	brown	blue
cY9LT4vSTUIdnnjWig	11637	Ak2	grey	grey	turquoise
uJtTVbbRccYigBEnGg	229949	Ak5	red	yellow	grey
x5wQd6UJcQlnXdROks	229949	Ak5	red	yellow	grey
HS5h6X13j0nOi7r6I4	11640	Akap1	grey	pink	grey
N7qdstd4C6_.1zkS4k	83397	Akap12	blue	red	yellow
WUCOlN79cn9dXhL3Lk	11641	Akap2	black	grey	yellow
3pL3i3iAqKdJO3sCyQ	56399	Akap8	grey	purple	turquoise
3tTBXxWkqdW6WKegtQ	54194	Akap8l	turquoise	blue	brown
9kd0lgeYSPx5KUBhI0	100986	Akap9	grey	turquoise	grey
KVV6KH8EQsV.UFAiCQ	11677	NA	pink	turquoise	turquoise
66UdflS54XLu5.2nrc	110198	Akr7a5	purple	blue	brown
0EsUn17VWFcErl8ApU	67605	Akt1s1	greenyellow	brown	grey
cdEd3jKhETx9fbEhJ8	23797	Akt3	grey	purple	turquoise
TysH0553EkVJ4oXEJc	19651	LOC635075	grey	grey	brown
3UqXhfSiEf4ApBIokU	19820	Rlim	grey	grey	green
xhQnV6l8SCqgLA5nvI	17025	Alad	grey	blue	grey
udLz0QFUpTxTFRMslI	11655	Alas1	green	magenta	brown
Ee0217kf4HziYuomNc	11656	Alas2	grey	grey	turquoise
oEx.heCdArpL7iPqEQ	11658	Alcam	yellow	turquoise	red
HoX.4LIejCpSyYfmHI	11658	Alcam	yellow	grey	red
cgyCjIzCZCd3sHW04U	11668	Aldh1a1	blue	grey	turquoise
NR94HFRXdujLvkKiS4	67689	Aldh3b1	grey	magenta	blue
lUk.1f.tfM7f54P_4k	104776	Aldh6a1	pink	turquoise	turquoise
Tl8T57FYhRKOoqyI5U	11676	Aldoc	turquoise	magenta	grey
6qCNeKRd1hx9PvS6VE	66789	Alg14	blue	purple	grey
cSV2y7_zbPd5L8k5S4	56737	Alg2	grey	purple	blue
KDTpwRad7VPrKvNX0U	320438	Alg6	grey	grey	grey
u_QtJnlaJUXrmaRW7c	233065	Alkbh6	grey	brown	turquoise
ibK9d8Tl.ws67_E8H4	67667	LOC100044214	yellow	turquoise	turquoise
rc1_CwSIqEr9K0k3nU	72750	Fam117b	black	pink	grey
xST9S44ws__6Hu1eBc	72750	Fam117b	green	turquoise	turquoise
otUXky.nwkaECkyp7s	227154	Stradb	tan	tan	grey
ZVOp3MHIQ4U8Ben4t0	229715	Amigo1	turquoise	turquoise	turquoise
oF8LzuDp4shXDue79I	105827	Amigo2	blue	greenyellow	yellow
9qC544T6DlSjk6V8eU	225339	Ammecr1l	grey	turquoise	turquoise
fVJod6zU7sF.pF7vHo	75723	Amotl1	blue	black	yellow
K4L1J63mepIkofKdHQ	109674	Ampd2	grey	turquoise	turquoise
NktNPXl.G4_noYqpAI	218038	Amph	red	purple	brown
QFAguJPBUhJH7pDh6M	11722	Amy1	brown	grey	turquoise
0lH8SHrfXnpEx7jtN0	11723	Amy2b	grey	yellow	turquoise
oUodXn467k.Krq08Tk	59008	Anapc5	turquoise	blue	brown
ropDyj5UotQY0bu3kk	59008	Anapc5	tan	grey	grey
3SB4lNd8KkTkXq615Q	56317	Anapc7	grey	turquoise	turquoise
Tlq0EwSf30iLGVRRoE	319278	A230050P20Rik	grey	green	red
WZTt530n5I4j.qA1_g	109676	Ank2	yellow	green	grey
QUfrTHlLPiAdFIjSSg	11735	Ank3	grey	grey	grey
cVFO998ltF_qdTEOgs	11735	Ank3	turquoise	blue	brown
rHh_Uv6Se7oHqb1OM0	11736	Ankfy1	grey	turquoise	blue
fo757_yge2rSDP8c64	102334	Ankrd10	grey	turquoise	turquoise
cIAooKGIEVdoSkWgtc	77087	Ankrd11	yellow	green	grey
uXpbu3VdSOS4rICTdc	77087	Ankrd11	greenyellow	brown	blue
ZZVtPZF9SdbY6QwRIc	77087	Ankrd11	grey	turquoise	turquoise
feNpn9IcKICJ_EoGIo	106585	Ankrd12	yellow	green	grey
Qul.T5OqUgKSrIf4JE	106585	Ankrd12	yellow	grey	brown
ccFdewMXHkwSVBV6oE	68420	Ankrd13a	red	blue	grey
9ifqF6keCMpyS4h4ro	68423	Ankrd13d	grey	blue	red
QuIzsX0z0gN6O3X0xM	81702	Ankrd17	brown	turquoise	turquoise
fVnMdS.39x3uFGsTU4	235041	Kank2	blue	grey	grey
3NJ_S7fn.Bw07_shko	68839	Ankrd46	brown	turquoise	turquoise
WtSRzVRpXT.cQlOECg	56503	Ankrd49	green	brown	grey
WoLtW9r3SginDX5K1c	78088	Ankrd56	red	red	pink
xXUrGfgHODtL_f86zs	268301	Ankrd57	blue	yellow	turquoise
ia7VKL6_0ZUK6H5f.I	140577	NA	salmon	pink	grey
KULBrtUovr7RlQrofk	140577	Ankrd6	grey	pink	grey
r5eveqp7OGR62ssCPA	77531	NA	grey	grey	grey
xSuUx4reN8SEK3quXI	72615	Anks3	turquoise	blue	brown
f_fVIvXt4rX9O.NzhE	68743	Anln	blue	black	tan
0Xv6oD1z7j_Hv.FTNU	11737	Anp32a	brown	turquoise	turquoise
fF2OnOEqEEKKVWHWO8	11737	Anp32a	grey	grey	black
Wo_n_.X79LD6B157S0	66471	Anp32e	grey	grey	grey
9mQKg9Oe7AuroPb_Qk	69538	Antxr1	blue	black	turquoise
9hYS9KZAqD057sC6ug	69538	Antxr1	blue	red	purple
0qbJt7hOIR9d87Hu24	12306	Anxa2	blue	greenyellow	purple
EUCu3yOAku1ZX3jve0	11747	Anxa5	blue	black	yellow
irgUaUzHk9B3jVfcXE	11749	Anxa6	grey	blue	grey
Ne1fo1tCcHoczhF4kM	11761	Aox1	blue	black	grey
N8CgRauHlep3wh7rTQ	105663	NA	turquoise	magenta	turquoise
Ht9JadnzNltNOncoJI	217030	Synrg	blue	grey	red
ogqKABuF6OqudLp9T8	11769	Ap1s1	blue	brown	turquoise
3d0XdVSFX3foqHaef8	11769	Ap1s1	grey	brown	black
uUbLvfggPoeEwe11fk	108012	NA	grey	red	grey
WFeIH_6ueg01IYKV5I	11771	Ap2a1	greenyellow	brown	turquoise
0IeJ7Oq03sbESS77tU	11772	Ap2a2	grey	brown	blue
9I716SiI1iIUlIYK54	232910	Ap2s1	grey	brown	turquoise
9ml5OFH7pX9fngf.O4	11783	Apaf1	turquoise	blue	brown
lSc.iuWpAogfwD4yAE	11787	Apbb2	grey	turquoise	grey
9r9ep3odYOLqSKHOh0	235606	Apeh	grey	greenyellow	pink
W_KPLyDoj9eOFFdI7g	208117	Aph1b	pink	turquoise	turquoise
xVL6IA6D7sJQujlwk0	56369	LOC100044135	grey	turquoise	turquoise
lQokVWPXjVIH_QEv8U	56369	LOC100044135	grey	grey	turquoise
uk6c4gVRcWfXoIGF_E	11803	Aplp1	greenyellow	brown	blue
uW3EsKiurKSj3QwIfo	246703	Apoa1bp	grey	blue	blue
xlSmlWj_1oE_iJMWjA	11812	Apoc1	blue	black	pink
i.64WTWKmnooLqQUpU	11816	Apoe	blue	turquoise	grey
utRUIVz9qy17PkvXsg	66884	Appbp2	grey	grey	grey
0kKIhx7Ux4H.Di3enM	72993	Appl1	green	turquoise	turquoise
EX47969uq16FDdQVcM	216190	Appl2	blue	black	grey
xfRF0s_tUg93pf06QY	100710	Pds5b	black	grey	lightcyan
cVJnpH93kf1uf4YHfc	66333	Aqp11	red	yellow	grey
QlIiUBIQ3xAJTiGdw0	11829	Aqp4	blue	turquoise	turquoise
cD06iuikIY0MvQpxXU	11836	NA	grey	blue	grey
9kkeQX3eXlogcUjgsc	56292	Ard1a	grey	grey	black
l1Cdc21.V59wulli5E	56292	Ard1a	grey	turquoise	black
0QX5VO5.xDA7RUul_o	56292	Ard1a	turquoise	magenta	brown
ZaekIcU17EB4L6qI_0	11844	Arf5	grey	brown	black
96BHkviFTu80uvruEk	228998	Arfgap1	grey	grey	blue
xh86TejeXoOd6iEW6k	228998	Arfgap1	magenta	grey	salmon
x7dIvLxSfX4.TcxEOM	99371	Arfgef2	brown	turquoise	turquoise
xneIifT.PdUkiwfuOs	99889	Arfip1	green	brown	turquoise
irr9i4JHoa71TXrvpQ	76688	Arfrp1	grey	grey	black
cp3tl0kg6OQtuX7o_U	70497	Arhgap17	turquoise	blue	grey
o6wp3eUFPeHe.XyOdU	244867	Arhgap20	grey	grey	green
ESu6jSuvre7In03rko	231532	Arhgap24	blue	red	yellow
lt4Oo7AKhJERLJfWxs	214137	Arhgap29	green	magenta	magenta
BLpF1O3lKHoKHgVR_o	14570	Arhgdig	red	grey	grey
lBcgX.vqni4p1iupqU	72754	Arhgef10l	grey	turquoise	blue
Tp00V7XRlHVxDgTER4	213498	Arhgef11	turquoise	blue	brown
lXnH_11CyQLtI1CSn4	213649	Arhgef19	grey	blue	grey
ud6MKAfuS6nlTnxEcA	73341	Arhgef6	blue	red	green
0eKyBHgvP36Sr9T_FI	236915	Arhgef9	grey	grey	grey
HGZ4Oi1JReJ75gd0f4	236915	Arhgef9	magenta	grey	salmon
ERecV0oVRXP4AhAneU	93760	NA	grey	blue	blue
uC053vqImnjVL_fTg0	239985	Arid1b	grey	magenta	blue
o4oseW95Az0vSBz0UU	238247	Arid4a	brown	turquoise	grey
ipSkdw7RYERHd98lUI	67166	NA	grey	turquoise	grey
oXnl6TYenX44T9S27c	56327	Arl2	grey	turquoise	magenta
BeY8Sfj6e6o1FiInlc	107566	Arl2bp	grey	green	black
xq5L4e8svuSwLQle64	320982	Arl4c	grey	purple	yellow
WJbpM.ucuGU0CiCl5I	56297	Arl6	grey	green	grey
lnt85BdtOqckeG1f7E	56298	Atl2	black	pink	cyan
QRMajfBMtuu3ukon9Y	56298	Atl2	salmon	pink	lightcyan
lZaOCCSxUGl9uOutOc	65106	Arl6ip5	tan	grey	grey
TvXfX.xL.SdM.Bd7_g	68724	Arl8a	pink	turquoise	turquoise
9ScktlHO_Epz_FeNVI	74125	Armc8	salmon	pink	cyan
x74nkiDZyTBYUXT5Tk	74125	Armc8	salmon	pink	grey
6D3yv9PmfuyQKjX_J4	78248	Armcx1	grey	grey	grey
0gK.oAaQseipJJ49P4	71703	Armcx3	grey	blue	grey
fkjkrB5.xX8W10ri3U	11863	Arnt	black	grey	black
3nDVwyQpAPAld.s7pQ	11864	Arnt2	brown	grey	turquoise
HdTAJRdIlPjELQ3FO4	11865	Arntl	grey	turquoise	turquoise
c1TI7mWlnswpXunviA	242894	NA	grey	brown	turquoise
QrSUYSRLt7545dAC7k	56443	Arpc1a	magenta	tan	grey
TdUm6ThJWImfUgXoQg	11867	Arpc1b	blue	turquoise	magenta
6ed1KedIAFVc8EQIlI	67771	Arpc5	grey	grey	grey
3eeTQwJ36fPLc9Nmu4	74192	Arpc5l	brown	turquoise	turquoise
fdRT_M5DKEeXsZIqUE	59046	Arpp19	grey	black	yellow
WyevDrkw9bTt5ys5f0	74100	Arpp21	blue	greenyellow	pink
x5aW6gc45.2KUKa814	83701	Srrt	greenyellow	turquoise	blue
0UKlMuizahejlWjjvg	83701	Srrt	grey	turquoise	blue
WFQqUy6LNqF6OVaOO8	83701	Srrt	grey	turquoise	blue
lrjAeNPWrIvAoXqhXk	11883	Arsa	grey	brown	yellow
uJCcBQLiv9UpfoV93U	74008	Arsg	blue	black	tan
oqJ3P0uG3OUl_C5SCE	57344	As3mt	grey	greenyellow	grey
i1dommfknqCOapQLfc	11886	Asah1	tan	pink	cyan
Ki.df3R6wc1RLpTxNE	54447	Asah2	blue	greenyellow	green
KprOxXp4LDPBTJ3qKM	230379	Acer2	grey	yellow	blue
3.xIp8dIRu9xr6H55Q	65257	Asb3	tan	pink	cyan
u18V1Fdf3uHedeJ3us	69090	Ascc1	blue	grey	grey
uV844YZ3h0.KyIT_FE	192195	Ash1l	yellow	green	grey
liS70d2i7_9wuyvFh4	192195	Ash1l	grey	pink	grey
HT7AnlHvF0Yr2qJYQI	56495	Asna1	grey	brown	turquoise
KljCLigMV8.une8Q64	27053	Asns	grey	grey	turquoise
KuwCwO.fWneCtiEmEQ	27053	Asns	green	turquoise	turquoise
6q1.9E69OtPk_dpt6E	65973	Asph	salmon	grey	cyan
B56h96XHLu1f6e4Uik	72898	Asphd2	turquoise	purple	brown
H.sPsn73UUXh6p57tU	11898	Ass1	grey	purple	grey
l5F3Bv817PzO_xEsek	228790	Asxl1	brown	turquoise	turquoise
rg59dLV51Ac4J0V9P8	75302	Asxl2	greenyellow	turquoise	grey
EgPqxG6Lo7JXS05Srk	211961	Asxl3	yellow	grey	turquoise
Zff.0BdSyUh949KRfg	67979	Atad1	grey	grey	green
TbSBxZfV3Hi1qX.A1I	108888	Atad3a	turquoise	blue	brown
xlCiNSzeAheMgitbCk	11911	Atf4	pink	turquoise	turquoise
3qhKCq4_y_sHKrT.J0	107503	Atf5	turquoise	grey	greenyellow
6YXsTR8YQM8UhFGnOs	67841	Atg3	brown	grey	turquoise
olTkaenySt0oKiHIig	74244	Atg7	grey	turquoise	blue
ulUd_gnih5F70dCZAE	213948	Atg9b	grey	greenyellow	midnightblue
fq4IiSI3UOY_NLO4Wk	108147	Atic	magenta	blue	turquoise
x5YNfrpR5V1XBU_u48	13498	Atn1	greenyellow	turquoise	blue
KpfVZ6dXkJ9TsMC0J4	11927	Atox1	turquoise	blue	grey
9_nW4rLkpfoqTnoR6M	74772	Atp13a2	grey	turquoise	blue
N7XEkFa7_IkOKJB.go	224079	LOC637970	blue	red	yellow
fN9NzjgvaCdNcaaxXo	98660	Atp1a2	blue	greenyellow	turquoise
omAiVXnUL.bU0iSTPU	11932	Atp1b2	grey	purple	grey
KfpKJIme5Ufnj7946I	53313	Atp2a3	purple	greenyellow	grey
uqhfHeqUnz9BT1BSWc	67972	Atp2b1	black	grey	grey
HA4o7oIjIUZImon2W4	11941	Atp2b2	yellow	green	grey
rVdJSecOiN_bQgsE2U	235574	LOC100045884	black	pink	grey
WkU.sCrx37PXjsSA0Q	11946	Atp5a1	brown	turquoise	turquoise
6eNMP4MJB_SQfnlQeA	11950	NA	brown	turquoise	turquoise
BoAgiHI4vgGj4iIHpo	11958	Atp5k	brown	turquoise	turquoise
uk6TGmUJnEdCOEk90I	11958	Atp5k	grey	turquoise	turquoise
ZXz.aKARey.5L6dUmI	70495	Atp6ap2	tan	pink	cyan
96A_lzFKI2DVIbJ5Hs	70495	Atp6ap2	tan	pink	cyan
lR6h6fQvXVfdf4kT2o	11975	Atp6v0a1	grey	brown	salmon
964X7_BV3tf_5WvG40	11975	Atp6v0a1	turquoise	brown	blue
635.mues.ImSZeHpqs	11984	Atp6v0c	magenta	grey	salmon
Z_JI6Ke4E2RIReSJ3E	11972	Atp6v0d1	grey	pink	black
0pB9elDgm0XeGu0tNg	11972	Atp6v0d1	tan	pink	black
Nrb.qLpJIMRzJ0j56k	76252	Atp6v0e2	green	turquoise	grey
EVXv6lEHgg4hTesbm8	76252	Atp6v0e2	tan	grey	black
uShT.7qkfqBz_.9ASE	11964	Atp6v1a	yellow	turquoise	turquoise
oua6fAuD9Lim.Pm6PQ	66335	Atp6v1c1	grey	pink	grey
QX1XI4P3TutTN0E.n8	66335	Atp6v1c1	grey	yellow	grey
KZfaBJNd3LjADpS0hU	66237	Atp6v1g2	magenta	grey	black
NUR7ACX6qOecvAvRuQ	11977	Atp7a	blue	grey	turquoise
ZgvSifimA3QhWpktsc	11980	Atp8a1	yellow	grey	grey
x5MefNhGIiMKpEfV28	11980	Atp8a1	yellow	grey	grey
3EJ6ISUbkSUIGRN64U	11981	Atp9a	magenta	grey	salmon
HBJwIAnq6Lv73KTR6E	22589	Atrx	grey	pink	green
iRSCUreKt99JlPiL9U	20238	Atxn1	grey	grey	grey
ECLqjAePeC3DDhNVWU	54138	NA	turquoise	grey	turquoise
EpHqit6Ojev7sovV7I	52335	Atxn1l	turquoise	grey	brown
l_1EAH1U_9fp0V0qSA	217218	Atxn7l3	purple	brown	blue
HVgjcXggQMN6vXtXek	66077	Aurkaip1	grey	magenta	grey
iT5RLB4IKxWiVLuDb8	319974	Auts2	grey	grey	brown
Ntp4DWIilFtURHgoT4	319974	Auts2	yellow	grey	grey
KEaXUmJLeoHVogQucg	69534	Avpi1	grey	grey	grey
fF1ipIhSiHwjvEkz9U	106014	Fam19a5	turquoise	yellow	grey
9v9Du.8uUpLfr1gqBI	12561	Cdh4	blue	grey	grey
fVOv0rKUiE3uSXt4d8	13839	Epha5	blue	grey	green
TIJEtInlXqPk0qBp40	232023	Vopp1	blue	yellow	pink
HZxwfrefsj5_3XqlX8	106064	AW549877	grey	grey	blue
Kqpru3rV9Qu1uwM7E8	12005	LOC100047927	turquoise	magenta	brown
TfiUtVzl73gu6HeuXU	26362	Axl	turquoise	blue	brown
rqjSt3UHSl.E3luJQg	71474	NA	grey	magenta	salmon
lDE6q3pHL_lM4rQFUs	71474	NA	turquoise	grey	brown
opXpCCAlCeF4OCiQ5I	320557	Fam169a	blue	black	brown
u4Z1NeJ51Te.cOC01E	54525	Syt7	red	purple	red
TefpD3uKSIVKwKfP3k	14400	NA	black	grey	grey
6J_oKKP8C5LkqhUqHE	320705	Bend6	turquoise	blue	red
lXQvfSdf1x.TlNPCVc	319752	B230209E15Rik	grey	green	grey
0s5EUgqS4CknG1SBXc	64652	NA	purple	brown	blue
9FFJJDXilQeN31Ls1o	68127	B230217C12Rik	grey	yellow	grey
3lLweMMJG_13nsALeA	78521	B230219D22Rik	pink	turquoise	turquoise
ffALAsldIevjndYjR4	233058	NA	turquoise	grey	grey
rlem5AjZT63noP7ook	56279	Fam69b	magenta	brown	black
Q7lQ7IVB0jtPAfF6vU	270097	Vat1l	grey	purple	pink
WIpTf6cTLD9CnRzOFU	320703	NA	brown	salmon	greenyellow
lux1cEnLRUf7uPKTgQ	14407	NA	grey	grey	grey
NlKkoCQCkg9Kv1Auoo	100044236	NA	grey	red	grey
ch157Shru7okNNdMj8	320165	Tacc1	turquoise	purple	brown
Tpd0scUokokp0p77hw	235461	B230380D07Rik	pink	turquoise	turquoise
xq0hLejp0p7I8g.fCM	26879	B3galnt1	purple	grey	grey
KEzvyyQCp.iu96oN7o	26877	B3galt1	yellow	grey	grey
WqJUhnnxPefSoDNIoo	93961	B3galt5	grey	blue	grey
HBXroeaX03e_oOL__Q	76898	B3gat1	purple	yellow	blue
3VPz07EwbP.39VT_dE	98366	NA	grey	turquoise	turquoise
BVi10X0Q0JXAEQytIE	329739	Fam102b	yellow	turquoise	turquoise
Eoc213u8vQ1.I7yxLs	329739	Fam102b	grey	turquoise	turquoise
6aoqr3GXft3__TngR0	16423	NA	yellow	grey	grey
ZS5OFli4beP6l9Ee0o	14421	B4galnt1	grey	brown	yellow
E5neHoGF5nsGzWoF5A	330671	B4galnt4	magenta	brown	grey
uZenqOCN3YUXF3uoRw	57370	B4galt3	grey	brown	black
NqvO4USekK4RsnpKDE	319604	Fam168a	grey	grey	turquoise
3V_ml1l69KSCNIi98M	170936	NA	grey	blue	brown
ot.neVvV7iketL5QTc	230991	B930041F14Rik	turquoise	blue	grey
37uouzsTChS_3dLQOo	78920	NA	grey	salmon	greenyellow
lRd49LuuqP9_rrg50g	320268	NA	yellow	grey	grey
ElHRg5Og7.jfhGAeUg	320268	NA	grey	turquoise	turquoise
KoqE4kqVHv6HtqpHww	232987	B9d2	turquoise	blue	brown
NRIF0nSld4VIBIOl3o	118452	Baalc	magenta	grey	grey
3p7Y03T5K2_OFOKk_g	12013	Bach1	yellow	green	grey
K0hf8f2_v6.65ZYGu0	12014	Bach2	grey	grey	grey
Q2e7V.BKiCJ4bEn4tU	12015	Bad	grey	brown	grey
cqQclA7Q.V511tr3Q4	12017	Bag1	turquoise	blue	brown
30CeiRfQNzhHqdHlVQ	230775	LOC100048816	greenyellow	brown	blue
6pYuogu3g.l3o7kIq4	210933	Bai3	black	green	turquoise
0kc6oi4ghQjmqevVfc	108100	Baiap2	blue	brown	yellow
Q_K3qaiaWLpmKJbxSI	23825	Banf1	grey	grey	turquoise
c7HUq3OqL3dV0m.Q38	23825	Banf1	grey	grey	magenta
W6Wo_uG14kIp6KAqn8	23825	Banf1	grey	turquoise	turquoise
6qyoSr4ii8gfezVTKk	104416	Bap1	grey	brown	blue
fKVUKWmCYmWIkamaWE	70350	NA	red	brown	pink
ohFhl3lRXNzn3d5tFE	53817	Bat1a	grey	grey	brown
fXmejlgl_oGpKlF92I	53761	Bat2	turquoise	brown	blue
9KAtfoBEghxL5J2E6s	226562	Bat2d	grey	turquoise	grey
fKJKBxAp4iBKAKKmJQ	226562	Bat2d	yellow	green	brown
Zk.njhVyf3RSqFH1Vc	224727	NA	turquoise	blue	brown
Nf_4d307578y3pW6oQ	193742	Bat5	grey	grey	grey
xdel8h.LkLUuHg51zc	170442	Bbox1	blue	red	purple
BU5weMScKECR1p4CXU	67378	Bbs2	brown	turquoise	grey
6R5Kh.qOLw34OL4noU	72569	Bbs5	turquoise	blue	green
xnl.nsnTUkXf8UFIiY	70508	Bbx	grey	turquoise	turquoise
K.fJfi4UIIP5_qQPuk	70508	NA	green	brown	turquoise
rS54RQEWIknuF44UAU	211556	LOC100047363	salmon	pink	grey
NXletLIXv0afeyDPE0	79554	NA	grey	turquoise	grey
xSg7V6dX44p.fP9e7k	80284	BC003266	grey	brown	magenta
ZqUmjOzII7jshCzf3c	234353	Psd3	pink	turquoise	turquoise
i.7ld_DULt7J.oh4q0	192173	BC003940	turquoise	blue	brown
TXW18TlIsDCJPhSQDo	79555	BC005537	grey	grey	turquoise
xnn7lL4b951Lv49y7c	223918	Spryd3	turquoise	brown	turquoise
HVItS9xfLVyJV7_EB4	214917	Fam173a	turquoise	blue	brown
ln0qzHfq..UrM87OF8	230789	Fam76a	brown	grey	turquoise
BU5N7jS4nG6.4NobIU	218236	Fam120a	turquoise	magenta	grey
3q5x7pa70LtwElDCJU	235044	BC018242	blue	brown	turquoise
xpdfJSiyVN5NU5AhIs	232821	Ccdc106	turquoise	magenta	brown
TS5zc47t0T6OM9R.aA	218333	BC018507	pink	turquoise	black
ovq.goqv1B57ggzSdo	218333	BC018507	grey	green	grey
xhQUAng6GU57nql7ig	212483	BC021381	grey	turquoise	blue
WlRr_.nfu.t6XLse8c	212943	Fam46a	blue	red	yellow
Broj_V_eV48ngl24ek	72103	NA	yellow	salmon	grey
fLXSJOiM50rh7IOkeo	108934	BC024659	blue	grey	green
cN52UiClF74ZaUeJIQ	108934	BC024659	grey	green	grey
ZUm1o9BU99AXSZtN94	216829	Mmgt2	blue	grey	grey
lqeunqmNeiHIow7jBE	217219	NA	blue	grey	grey
rJ14gI_6.xL3tFKiwE	230234	BC026590	green	magenta	black
iUol5eQoCqI3KFVw0g	227622	BC029214	grey	grey	grey
3HF4Oe99JQ1J6QFeVI	277154	BC030046	grey	purple	midnightblue
uutl1_8S3Ii45Uzn4g	234290	BC030500	grey	brown	grey
B26qgKK.6tzn2JH65E	208768	BC031781	yellow	grey	turquoise
iqhnI5ehKbS3wPPACU	207792	BC034090	purple	blue	brown
3p_OOVuyT3gp46GlFc	230696	NA	grey	tan	turquoise
rSq_jpd.eVdO.G_kl4	231807	BC037034	turquoise	blue	grey
oRAvkvIKjoSog3Lfi4	235132	Zbtb44	pink	turquoise	turquoise
BShBeh7celCeIutCXQ	270150	Ccdc153	blue	black	purple
TRGSWQK5WZEmNeCFyc	330671	B4galnt4	grey	turquoise	turquoise
BRb2jyhc_oCKPn9X54	329178	NA	grey	blue	blue
QqCV7IT.q7_beP5zdc	328035	NA	blue	red	yellow
3dBA4PUR_B3lk9e5Rc	213056	Fam126b	yellow	grey	brown
it8jpAkZcfTnonRKZE	213056	Fam126b	turquoise	blue	grey
xKx0TdQITSIvTGoiAU	381066	NA	brown	turquoise	turquoise
KXfTV90.WLRczQ6nhE	234384	Mpv17l2	grey	brown	magenta
ZiiyhKG3qMiyhRUKh8	268709	Fam107a	grey	grey	brown
osKTUKBfcileTBeAV4	194237	Rimkla	grey	yellow	yellow
B7X6eQuyV3KnlLr1Jc	212123	Dcaf15	turquoise	blue	turquoise
3EONtk6d1RVf_x0s3s	330474	Zc3h4	turquoise	blue	grey
uD1UuMiEHUv17q64l0	436230	BC065397	yellow	grey	grey
TuVp6fcEVFlPoP4ntI	277360	Prex1	pink	turquoise	turquoise
K9evxIU94ZK5w4vKIo	434632	BC085271	grey	turquoise	turquoise
WqLFLo_p0OEoU2KuH0	12032	Bcan	turquoise	green	grey
fiofn03va3hnzdGXt4	76960	Bcas1	blue	black	tan
ipNQTvegnoBfg.u..s	68183	Bcas2	pink	turquoise	turquoise
o89I9C13EALKve9Tu0	66165	NA	brown	turquoise	turquoise
05Kk_kaO3Fxp1lE_Os	12041	Bckdk	grey	brown	blue
ZmG1BX.gFJQXDxWx7o	14025	Bcl11a	blue	purple	yellow
Tq9T7frrvEIXvNT8AM	14025	NA	blue	purple	yellow
cn.vv5cir_3fEkL_ic	58208	Bcl11b	grey	grey	red
WxzE_h__o.jv4Pe_FY	58208	Bcl11b	grey	turquoise	turquoise
EUerISe6XsumoCCIcE	58208	Bcl11b	grey	black	grey
QRKIOjGmg6K_oI6fTA	12047	Bcl2a1d	grey	purple	turquoise
01Xgohyfl_v_O7ul0g	12048	Bcl2l1	grey	pink	grey
9XVE95tOftvMPHWiEo	12053	Bcl6	blue	blue	grey
3J4pVYJ8V7f4lLlN7U	12055	Gm3219	grey	grey	magenta
EQtG3mDjuhTm_5.fnY	12055	NA	blue	greenyellow	yellow
3leux31_Vl_.fvdf98	77578	NA	greenyellow	brown	blue
Wh7Rflppn0rW.dl9W0	80288	Bcl9l	greenyellow	blue	blue
9en3ndIbnQgvgDtdWg	71458	Bcor	grey	tan	blue
cl5oQqAIpogiLr.xg0	110279	Bcr	grey	green	red
fmSurpXAXSpQzrn3Nw	71911	NA	turquoise	magenta	grey
liXl156bf0uk.xF_og	71911	Bdh1	turquoise	blue	brown
H7TUq6wdUnqh6njgt4	65115	mCG_21548	turquoise	blue	brown
EySD80Pk6gjWzxc_4E	19716	Bex1	green	turquoise	turquoise
9uSoEgtCICHGiSSuKU	406217	LOC100044365	grey	grey	grey
HoIJz8VAmJ.S.y.k6Y	59058	Bhlhe22	red	red	turquoise
N7firyzefI3vrp1IiQ	70237	Bhlhb9	grey	grey	green
EEY1uhLfR5HZeV_kdo	83675	Bicc1	blue	greenyellow	grey
KlVS65QpAcSnTfsnQE	30948	Bin1	magenta	brown	salmon
ZXVFKJ9dPnmRsh7Ec4	53619	Blcap	grey	grey	midnightblue
Q8qiryco.gd0GeTnl0	104184	Blmh	grey	grey	black
TFOK4IdxK1KeVL_UJI	14533	Bloc1s1	grey	grey	magenta
0kElUucFFDfX_Ushdg	12151	Bmi1	black	pink	lightcyan
Wpe_7VR4Hi5T9TvsXo	12159	Bmp4	blue	turquoise	grey
uf8r7ne9.X9LoPPwnc	12166	Bmpr1a	grey	grey	turquoise
lHdGuCSe_gdes8OiUg	12177	Bnip3l	grey	turquoise	blue
BKcvReFDgQiNe6OKq0	51800	Bok	blue	blue	red
9Wp7rzoHSZY8XWYgnk	66162	Bola2	grey	turquoise	magenta
rp8JSCoK6z4xDtFR4o	12181	Bop1	turquoise	blue	grey
WUUjVMkFJ60SHk.WU4	23827	Bpnt1	grey	grey	grey
lktBPXnjAUj99KkSLc	23827	Bpnt1	brown	grey	turquoise
llSzQu7oTrLS4HRtRQ	13429	NA	grey	grey	grey
NRycOJRF6RQrHofQMs	210766	NA	grey	grey	green
9BB6eV7VKlQzcJUJoI	14312	LOC100044024	turquoise	grey	turquoise
Tnu7km5I.ahFgH.F0E	67382	Brd3	grey	blue	turquoise
Q4tT7Cy.J_..kOWl0E	67382	Brd3	yellow	purple	turquoise
NopHq3kYce4TTQE1To	57261	Brd4	greenyellow	blue	turquoise
oir1979c.qR4lIo6L4	105246	Brd9	turquoise	blue	brown
ZABxUxJVI6joDgOlCI	107976	Bre	grey	grey	grey
u0mdqefnoB52g7fTpI	107976	Bre	grey	grey	yellow
ujncpM3HZpEq6CyWII	76809	Bri3bp	grey	salmon	grey
liKGn1Sn90qc9eu3l0	107392	Brms1	turquoise	purple	yellow
Tip7BedNxTeVSi.qhk	108013	Brunol4	blue	yellow	black
xDgMG4lSOqCeCp6kco	108013	Brunol4	purple	brown	turquoise
NdCszsip7hBIboKfnk	76183	Brunol6	turquoise	purple	midnightblue
Nqk1FLh0.Aqn60q_e4	100383	Bsdc1	grey	grey	grey
BH4sl_EFNew14FyT1E	107182	Btaf1	grey	grey	magenta
cqB7.S3nesc43zq3CU	83962	Btbd1	grey	blue	green
rJ6rH8Lsj4z835dKwg	68815	LOC100047893	grey	turquoise	turquoise
3L_r.RJe4u1_7v8DEs	52864	Btbd12	grey	blue	brown
H1x90SSZC5UtJHtRUI	208198	Btbd2	grey	brown	turquoise
6iNu5.1C5UUF1x97F0	228662	Btbd3	black	grey	grey
iuq9Hne_153cFEhKwo	72147	NA	turquoise	purple	grey
Eg6oRwg84eod6cRuUU	224671	LOC100048111	turquoise	green	turquoise
QWa7X03UL11kUKp0Yk	12226	Btg1	black	tan	grey
TTdSMDBUEel0w_VKPY	12234	Btrc	grey	brown	grey
fe3unp_pKEa4ffzVKs	215051	Bud13	turquoise	blue	brown
fr78cCIPncfinva.Xg	67239	Bxdc1	brown	turquoise	turquoise
xZRjFNUItJb_6FG78Y	67832	Bxdc2	grey	grey	grey
cSQXiUUuOOqMnhyojk	67832	Bxdc2	green	blue	grey
EV_3qYt3_Tv99nuuog	207777	Bzrap1	purple	brown	blue
N.1PNQFVSAX.VcMkVQ	66882	NA	grey	grey	blue
El6I_v9gUbF.OXbj7g	319468	Ppm1h	red	grey	red
oZ_MB5fuPxXuegJfUc	77220	Tmem200a	blue	grey	grey
lpdTB17O.4X19dTk5I	52187	NA	grey	grey	grey
EQjuRqSIvjXgAMlL10	215708	Fam73a	grey	blue	grey
rVdA61UtK1wpwrTTJs	11920	Atm	turquoise	blue	brown
ufd1_gk_m_W50l2oyM	654818	LOC632209	blue	grey	tan
TnqjgpwUTLLn_gFf1g	116837	NA	yellow	red	grey
B7r.nvVL_x7.n0096U	243385	NA	grey	grey	red
NbzlHzswDy44pRy1lw	68128	C030044B11Rik	brown	turquoise	turquoise
0d7ecMI31Gf0g.g5RU	109284	C030046I01Rik	grey	greenyellow	grey
BkrgB9ER7JWsM7ET_U	77481	C030048H21Rik	grey	grey	grey
QhXdPijjeOV33pdouQ	15490	NA	grey	green	turquoise
ot3rjXRQzrjHuF9KFU	414758	NA	grey	turquoise	grey
TT9RF5Nh5uccJ.DP_k	432839	NA	grey	grey	midnightblue
TqKejTu.qBo_.K2x7g	243407	C130060K24Rik	red	yellow	grey
0rk7iU837fPg6Njnvg	213056	Fam126b	grey	grey	green
TkEpEdSBeIBeFLnw8o	319504	NA	blue	grey	grey
WnlB60N6CrL3lej67c	240427	NA	grey	grey	magenta
iVPgt5_xDtA6Dnv.V8	59048	C1galt1c1	brown	turquoise	turquoise
x26WY2oSTkgLLRfe4c	12260	C1qb	grey	grey	grey
cE2TGlBe5uReBdBflI	12262	C1qc	grey	brown	red
EXop7NK3oiQSSrfRLk	67389	Fam132a	grey	grey	red
9CeWZCGe2uCeOCBZhg	67445	C1qtnf4	purple	brown	yellow
6cqGeTh3fnO5WHp7Rs	244281	NA	grey	grey	blue
3XmS3tIvURE4W4deIE	71592	Pogk	grey	turquoise	turquoise
oVSgLTSeD6NQOv8HqY	329178	NA	brown	salmon	greenyellow
ud_S.kroOMu9FVFTVY	240055	EG240055	turquoise	black	blue
9or9CAjOOCye9exflE	241175	Cntnap5b	grey	blue	blue
9qDn3r9XdF_rtE6u0o	100038868	NA	blue	grey	grey
Eu_DO_h3lMh1_.p55E	20744	NA	turquoise	purple	brown
9VLJKAXUtElLwg6B60	73274	Gpbp1	black	grey	grey
Ku7Sp666ioOOoX7R0s	109299	C330006A16Rik	turquoise	grey	blue
cdI3TeBVQKQe9RLe3U	229542	NA	greenyellow	tan	blue
3Xo_KI5fSBA7kIkVlM	12268	C4b	blue	red	purple
ZOkieX1t3_LUI0VC14	12268	C4b	blue	grey	purple
lXkcDFDYu895c.e77k	320827	C530008M17Rik	grey	purple	turquoise
ToLv1Iu5t2rhX57f90	215015	LOC100048250	grey	green	turquoise
uZzpkWgE8uIAJlRN5o	57776	NA	grey	grey	yellow
6ApV_RSRCRfPZWeoHg	238130	NA	grey	salmon	greenyellow
K5XQ90tBG4fqETFaos	382018	NA	blue	red	grey
WlS.HtS.38zMI2.XYk	227615	C730025P13Rik	pink	turquoise	turquoise
9X1IHi7v4ty1ef3U8o	230753	NA	yellow	turquoise	greenyellow
KnqkrVeRPTTgcxCOKc	97440	B3gnt9	purple	magenta	tan
uIoh9dtVfUMCRc5US4	234678	NA	turquoise	blue	brown
TAsJHveVRjko5KtlKs	97130	C77080	grey	turquoise	grey
90i650iAIVKqoJOJ7E	231889	Bud31	grey	grey	grey
len28Pe4ce3D6Xyjko	19777	C80913	yellow	grey	turquoise
BVV.eI.B4KXuUz_u9w	97112	NA	grey	grey	grey
3XjO5U_eBfTyHf1_xU	13034	NA	grey	grey	grey
fRTc6OfZ.47v5e.MNw	320295	C920006O11Rik	grey	grey	grey
lq.g_nf5STX.Ncnux8	69008	Cab39l	blue	black	purple
NdTJuz17nc7yLkw4mY	63955	Cables1	purple	greenyellow	grey
xqVwHXpohpIzj67Aok	29867	Cabp1	red	yellow	pink
WiI90l9FenvO5juvd4	320508	LOC100047857	blue	greenyellow	yellow
Tf87t0gz.4pgJt7d_k	12291	Cacna1g	grey	greenyellow	turquoise
lV1NUp7SnSb0.hNT_c	58226	Cacna1h	blue	grey	red
THaJOFEOFoHpJsFpfo	12297	Cacnb3	blue	yellow	grey
Eh52v0_cuBJfyP1Di4	12298	Cacnb4	black	pink	lightcyan
cmyb3EKTnqgDEc5A7E	12298	Cacnb4	brown	turquoise	turquoise
Ts1IKEkKHd1GUESUFk	12300	Cacng2	grey	turquoise	grey
fhIrNSO_NHHsol9kn8	54376	Cacng3	magenta	grey	black
NpeCNFolPVOrie1OxE	54377	Cacng4	green	brown	grey
HXFC0B_rH6P6.ayPkg	54725	Cadm1	yellow	magenta	grey
r9D67.1t0rI_QLspVE	54725	Cadm1	turquoise	grey	green
0rHTWIq8OoFRM_BOzU	94332	Cadm3	grey	black	grey
Ze07E_R.jeweJhXqt4	27062	Cadps	grey	grey	green
fXfDfUSPXJ.3HXW6Ok	320405	Cadps2	grey	tan	grey
ltAuu5dUfMPzs4L_94	320405	Cadps2	red	turquoise	grey
cY1QIoy1QooLJL144o	12307	NA	grey	grey	green
cnt90ice6KuHld1_70	12308	Calb2	blue	black	yellow
TWCIP1.7n0pJG6nUmc	12308	Calb2	blue	black	yellow
xoFKOiOH9X5qDIPPVE	67488	Calcoco1	grey	brown	blue
um6HuhLQQzsfAL5HPk	12314	Calm2	brown	turquoise	turquoise
Hr9Tp36f3v3gtTVkUk	140904	Caln1	blue	black	red
3gTR5fUpXQez7wohSI	12321	Calu	grey	grey	turquoise
B.4KSLOL_HdfPqGE3c	52163	Camk1	purple	yellow	grey
o3SC416SKEIodIB66U	52163	Camk1	magenta	tan	grey
6kkqeTv0iBPzfJUT_o	227541	Camk1d	grey	greenyellow	grey
HMsXlz2Tg5SnkUql6g	215303	Camk1g	grey	grey	blue
NX6qDm.lKVbnp9.vHM	12322	Camk2a	yellow	yellow	blue
TofG_eXdbn.rd3unO8	12322	Camk2a	grey	yellow	grey
uQS5R99Pe10KRSmrjU	108058	Camk2d	yellow	grey	grey
ck9S5dJCCOIlECorJQ	108058	NA	grey	purple	grey
uSUEjF9NEq.r.np_CE	12325	Camk2g	red	brown	pink
cnuJAFLnlIcB.LitS4	12326	Camk4	grey	greenyellow	grey
93E0HzlyiSSslR7QKk	55984	Camkk1	grey	yellow	blue
3eRqnnkV5v1Mkk7XGg	207565	Camkk2	grey	yellow	yellow
NkmM6op.13_3FNIp4o	235604	Camkv	blue	brown	red
lD7MM.Ph7tx5QX8zUs	227634	Camsap1	brown	turquoise	turquoise
uuz3mgckXHu90EW5Rc	100072	Camta1	grey	turquoise	grey
cVWnp1GJH9x_5Op_vw	216874	Camta2	turquoise	purple	grey
KH6wS6udTiofqDnRE4	71902	Cand1	grey	grey	green
Hh1__wDtTlLLHfc_1E	12330	Canx	grey	turquoise	blue
i0g35Ek_QDVLnV3KEQ	12331	Cap1	grey	brown	grey
loSt6BTg9cYjmgJHoI	12334	Capn2	grey	green	grey
ZLDiNHeFB4lK7lt5CA	12334	Capn2	grey	purple	blue
9Vr_SGGJw02H_EP_5o	12334	Capn2	grey	green	grey
HkVKKX7LfUPkojSVxI	12337	Capn5	turquoise	grey	turquoise
uaLeudvuu.rCj.Iy6A	12339	Capn7	grey	magenta	grey
9m034l_REMQx0j10V8	53872	Caprin1	black	pink	green
ZOjow0wR.60Tv915Jc	53872	Caprin1	turquoise	blue	turquoise
0T4RI7sfTTTjhhp_gk	75568	Capsl	blue	black	purple
KlseVPEL4XUa45zp5A	12345	Capzb	grey	brown	black
TVYQUQvwkvkioH90Lk	12345	Capzb	blue	grey	magenta
WRMHscoflYjSDY1PZ4	72605	Car10	red	red	pink
ZtniHVQYo8ZWXveL9c	12348	Car11	grey	grey	yellow
9VdLh1xI_NS.R.R6p0	12349	Car2	grey	grey	tan
uuOIe03oe7EBBU0I1E	12351	Car4	grey	grey	turquoise
ER3rOvIf6kkTr4XnLg	52502	Carhsp1	blue	grey	grey
iLn7gqGEllF9r1TPV0	27220	Cartpt	blue	grey	grey
lvr13vMAktH4.zrFzc	319996	Casc4	pink	turquoise	turquoise
lTuhLZib857a7t7voQ	12361	Cask	green	grey	grey
lkntHXpn103gTnhZ00	268932	Caskin1	grey	turquoise	turquoise
ok54Bf6T6RM59Qpzp0	12380	NA	grey	salmon	green
ou9QhO3vdXIx0v8xC0	12389	Cav1	pink	brown	turquoise
xp9ijePkiXiHER1.hA	12390	Cav2	black	tan	lightcyan
rOMOSOFekV4npKCXpQ	216001	Cbara1	grey	grey	blue
lR5QLP99Ot3WV6vr_Q	12398	Cbfa2t3	purple	yellow	grey
QS1pLSwjROu8O6W1d4	12400	Cbfb	grey	red	green
urH97CXgO_J9goh.eg	208650	Cblb	pink	turquoise	turquoise
rdmPmdPZKH9Cq9tSC8	12404	LOC100046314	blue	black	yellow
EICi1OaCCvpcMuTOq0	12408	Cbr1	grey	green	grey
TWK6F62F04AL_6KMQA	109857	Cbr3	grey	brown	red
0mQhZ9f5ESDicYn_9I	52609	Cbx7	grey	blue	blue
Zb.t7_jc75937GgSsM	231214	Cc2d2a	grey	brown	turquoise
EQogadK7OES5H6o4u4	67500	Ccar1	turquoise	blue	turquoise
KufInyLTrXRpHvnmdo	67500	NA	grey	grey	grey
0pSf0XRqlQz0D7EqhA	59289	NA	turquoise	red	yellow
BksBBIqvnofirhiEjg	225523	Cep120	turquoise	red	grey
xfbkiOgTriop_ut6Co	234582	Ccdc102a	blue	black	grey
fSiSWknzIUILhU8C90	244608	Ccdc113	blue	black	purple
9neYii_h1C5cSedLhc	69668	Ccdc115	magenta	grey	grey
opQgnIgnIAmhUiJTZo	72654	Ccdc12	grey	yellow	grey
r4g5e5fjsFeMXiTwLk	67736	Ccdc130	grey	turquoise	grey
3JKvvh5X9xveh1_eIc	216345	Zfc3h1	grey	grey	greenyellow
Bf7Xr4A0pFeOx53nko	67291	Ccdc137	turquoise	blue	blue
udVqk1AeecFxE.TLxI	71870	Ccdc19	blue	black	purple
BUntNHhs5EAUhb41es	67179	Ccdc25	turquoise	grey	grey
lp_XiiSCCEOnhZBehQ	66264	Ccdc28b	blue	grey	turquoise
6nok72ojkogvpSHkfQ	66264	Ccdc28b	grey	grey	turquoise
KH94J4RO5IhKKeRLdo	67163	Ccdc47	salmon	grey	grey
ltJyISs.pSEjpmjAZA	237859	Ccdc55	grey	blue	grey
66h.v6AgJYewfqSO2E	76551	Ccdc6	grey	turquoise	grey
inWH1KieE6eAyOVl4I	232933	Ccdc61	grey	turquoise	blue
Z5ej51eJ2qDnuhdSF4	240514	Ccdc85b	grey	turquoise	black
EkDnAceuZfePEOl.VU	68339	Ccdc88c	grey	green	grey
0UCXnfnr0iXd1DAC9E	243846	Ccdc9	turquoise	blue	turquoise
xVAtOoDe7vNSLn0rCU	67015	Ccdc91	brown	grey	turquoise
Hkfl8Adnem7nc1Ivdw	215707	Ccdc92	grey	grey	turquoise
iNE3kaU1f3xemieX1c	100038965	Gm1987	grey	grey	grey
xE6B5KKWOqHtF1Ke24	20301	Ccl27a	red	yellow	pink
Ec1OL.k0l5pJ3OqElk	216527	LOC100045576	grey	brown	red
ElnlVC8EEsrD_RF3p0	12443	Ccnd1	grey	grey	grey
EBkRd5Xnogr8qU7eIg	12443	Ccnd1	grey	grey	turquoise
NoRK4GnXC3Tv64P6n0	12444	Ccnd2	yellow	blue	grey
l0O_93Rrsd3BK7q6r8	12444	NA	grey	grey	grey
El97npnNzX5vojUJHg	12450	Ccng1	salmon	pink	grey
iXBrSC_A6Pu3oZHkaQ	12450	Ccng1	black	grey	grey
lJ0qV6El4tBciyegU8	12450	Ccng1	grey	grey	grey
rQMhGtMIoALdrdjdIk	56706	Ccnl1	grey	grey	turquoise
ECEe4M51HV58uVKq9I	12455	LOC100047121	greenyellow	blue	blue
6Xovd.Q__CXfUBAM18	12457	LOC100047134	pink	turquoise	turquoise
QggvONqgjAdPR.3qvk	12461	Cct2	grey	turquoise	turquoise
okjooosTU0nu4oTTUk	12462	Cct3	tan	pink	grey
use6eg4KEFF_9ft6Cc	12464	Cct4	grey	grey	green
NbCXog3ggwHsU.FHuE	12465	Cct5	brown	turquoise	turquoise
6epzwHpRw55LR7HCLo	12469	Cct8	brown	grey	green
NX_Ux_eRCSEeeh8gv0	53599	Cd164	purple	yellow	blue
irtUnev_98rWUu79Xs	17470	Cd200	grey	grey	grey
xojNdTboInSFWIJ67c	17470	Cd200	magenta	grey	turquoise
ldeq8KogSq14.w46co	12490	Cd34	turquoise	red	pink
N6_pA1bulXe7nOM_Ok	16423	Cd47	green	brown	blue
ZaUQfo7VE3eDPl6nec	12509	Cd59a	blue	greenyellow	grey
0_d1wXo9e3c57JaCkI	333883	Cd59b	blue	black	grey
N6gBNVpOlChItVj354	12512	Cd63	blue	black	tan
We7CUUKJl03fRTlHh0	12514	NA	grey	grey	grey
xlTRURzgLAKjniSMSY	12522	Cd83	grey	yellow	midnightblue
rd7J3yf1Tf1eQpRFuQ	109154	NA	grey	turquoise	blue
K57pMnrX_iS.N2hF5U	12527	Cd9	blue	black	tan
unqCKQR0XwgHVwd_54	171486	Cd99l2	grey	grey	grey
NyhKVHl0lH6tuvLFL0	171486	Cd99l2	turquoise	magenta	brown
0dHvl.ryoM4cgHsu5c	218294	Cdc14b	grey	red	grey
fZ4byXkkR9MeJ01dB8	52563	NA	grey	blue	brown
BX0mLNXMEF1kIj_qf4	12537	Cdc2l1	grey	grey	grey
BqieIjRYOiNENKB0Uw	12537	Cdc2l1	yellow	green	grey
fkkvq6V_6EiTPccLr4	78334	Cdc2l6	grey	grey	brown
HSWOqRcFe6A6HoPvg0	67072	Cdc37l1	purple	grey	grey
36A6UAHkO6NQinv9v4	67072	Cdc37l1	grey	grey	turquoise
Tkl7hL0g07VU9676OQ	67072	Cdc37l1	black	pink	grey
6pRqn93.8DROeBPkeU	71713	Cdc40	grey	blue	grey
orRKXn18IJziTquqJM	12540	Cdc42	blue	grey	green
EuWqSkXnqr3r.x..Ds	217866	Cdc42bpb	turquoise	blue	brown
EVdf76zb6c51Uet.u8	104252	Cdc42ep2	blue	grey	tan
fSYLdSbzj.Hf5M9iQU	260409	Cdc42ep3	brown	turquoise	turquoise
rq4597oh6K4rKz8KEk	260409	NA	grey	blue	brown
Enii9efs00SHKie3dI	12545	Cdc7	grey	salmon	greenyellow
i46gul.yI6sn_Bd3lI	66953	Cdca7	grey	grey	grey
r0WCnEoA4ZIVJp1FMY	215654	Cdh12	red	grey	pink
legjdQDQQRUZXbiX30	12554	Cdh13	blue	brown	blue
iLvETUUl5YPTYoUl7U	12554	Cdh13	magenta	grey	salmon
uTWLe6eyQ46brUtuQ4	12564	Cdh8	grey	grey	grey
HWfwiHqYHcd764C4QI	12564	Cdh8	grey	turquoise	grey
rvRKT7d5UXn87VyelE	52858	NA	turquoise	blue	brown
clgm8KL_IJ4Fo_mKkU	234854	Cdk10	grey	tan	salmon
0hVqSiokKvrweiyjH4	234854	Cdk10	grey	turquoise	blue
rzIUoXihMXoQJF1FqU	12567	LOC640611	grey	magenta	grey
oVQt1S6QJQ_gAE8CAA	67125	Tspan31	grey	turquoise	turquoise
lru11CxIr7SRT0XU7k	66971	Cdk5rap1	blue	grey	grey
Zhf7paDjkBfCuP9Xhk	66971	Cdk5rap1	grey	grey	grey
H3koUc4CHT4bPkYXic	66971	Cdk5rap1	grey	grey	grey
6znehdPhCeeuehVmSY	107951	Cdk9	grey	green	turquoise
EkVEB.QEBTjX9eERYU	68916	Cdkal1	green	turquoise	blue
fXhBoqHm0nF8w7kt_I	53886	Cdkl2	blue	grey	turquoise
QtR2L993lN4yS96xA0	382253	Cdkl5	yellow	grey	grey
ltnt_R3rt4ml4I9Vq4	12575	Cdkn1a	grey	yellow	grey
0lTFB5UqddtZSvcDAg	12577	Cdkn1c	blue	black	purple
ukmPXth1fESz433h7o	12585	Cdr2	blue	black	tan
K56iVKKBbTl8XX3Dqw	237988	Cdr2l	blue	turquoise	grey
lMexquIvzzO7c0ldJk	74596	Cds1	grey	blue	grey
ln0dSbhEQESPe.qvOs	321022	Cdv3	grey	grey	turquoise
Kt3u1Sa5fuQ6S7kbc4	12606	Cebpa	blue	turquoise	turquoise
BEmRav2ofjkNaNAbp4	12608	Cebpb	blue	brown	grey
9WRLkG87oB_6KiJf60	214932	Cecr5	grey	grey	grey
rSi5Xu01BQh7l7wU50	94047	Cecr6	blue	greenyellow	yellow
N9YJJJhgW1N4ol6l_Q	53883	Celsr2	turquoise	brown	blue
oVzp4K.SEVjF5TrOvM	12615	Cenpa	grey	purple	grey
NX9Un4PQwN7UdV.7qI	12616	Cenpb	green	magenta	turquoise
W4ko5SWKaBgnl7nqpo	104111	NA	turquoise	turquoise	turquoise
0XlfosWkEHzV_5PS6Q	320394	Cenpt	blue	grey	blue
xVUlePnnpKUsvAnF7M	231821	Adap1	yellow	brown	grey
o0OR5iSVj1HF5K6f1Q	231821	Adap1	magenta	grey	salmon
QSQrgtLW3o5eo4pUL4	231821	Adap1	grey	grey	turquoise
ukxfHoPXXiL4uwAedU	212285	Arap2	yellow	turquoise	turquoise
WPESee_6zpkhumlZjk	216439	Agap2	grey	grey	salmon
QPvVV.Lwb_seLc3E4I	545389	Cep170	grey	yellow	blue
cukTE3xyfuK4iS4woU	99712	Cept1	green	turquoise	blue
6IeoAzT0IN8Jm6UKJ4	26370	Cetn2	brown	turquoise	turquoise
feoifQoIIqj64IHpTU	23837	Cfdp1	grey	grey	brown
Ne6f.rCnnyCTiCTiDo	12632	Cfl2	grey	turquoise	turquoise
iggFcA1fn1PeFV4f3I	18636	Cfp	turquoise	salmon	greenyellow
xVElxPRxFsEe934huk	66170	Chchd5	grey	grey	grey
rhKgK71Lx9_CxAB5aY	66433	Chchd7	brown	turquoise	turquoise
Tjgh6SO3q1o3U3S3r0	12648	Chd1	yellow	green	grey
Tqm6KGPdt75_g3OBOk	244059	Chd2	yellow	turquoise	blue
iSEGKKF6CILSImCsmE	269610	Chd5	grey	green	turquoise
fV3gp6khS6zdR_z3e4	269610	Chd5	turquoise	blue	brown
9_sCOH1euq_AFCB5ko	320790	Chd7	blue	salmon	grey
uUhl1PBRIc7JnpXJd4	67772	Chd8	grey	blue	turquoise
lIW8X6.kui79DFFZJU	109151	Chd9	grey	grey	green
6ilN9SIIS7opWC4f4o	12652	Chga	blue	brown	grey
N3hCoQSjp.ikFEioXI	12652	Chga	magenta	grey	black
lxh2iiSOqXRSikBjgA	12653	Chgb	red	yellow	purple
ctDXSQ3xP23sl8g.hQ	12212	NA	yellow	grey	grey
ouSsjyJ7gNTsTwxUOo	12660	Chka	pink	turquoise	turquoise
uSGFVIhqnuXQLiHvvg	12651	Chkb	purple	magenta	brown
33sl.3yx_VCupN4iVU	12651	Chkb	grey	magenta	brown
uXsisfuWomgTPvRcOE	12661	Chl1	yellow	grey	grey
9YlOIgehKgYSAcgFSg	68953	Chmp2a	brown	turquoise	turquoise
rd4Pc6y7CxLdLueMT4	76959	Chmp5	brown	turquoise	turquoise
QehEcJRQZUopGgd4Hg	208092	Chmp6	grey	blue	turquoise
WGT4pXk5QnoR70KTXo	105513	Chmp7	magenta	pink	grey
cVER4Qt_fIuVIIAeV4	69993	Chn2	grey	purple	grey
rquJfwo8xLfnreNS0o	66917	NA	grey	grey	grey
3p7I6PvoorgniAoqsY	74241	Chpf	grey	grey	grey
ikUKvV0RT15xV4niSI	12667	Chrd	turquoise	purple	pink
Wu5__jfL797eDAWLbo	11438	Chrna4	blue	black	yellow
unSuoAv_CSoC54oTJY	11444	Chrnb2	grey	purple	grey
ikfntBv_LS5P0KBJXQ	54371	Chst2	greenyellow	magenta	blue
9rHpxXrfEPEB10Qe3k	78923	Chsy3	blue	black	yellow
HX7vF1XUPEkBXgBd64	109006	NA	turquoise	blue	brown
QHniO6UK85ea7SpS5Y	23991	Cib1	grey	grey	magenta
Z9ORVX.1Uiqeh0ry.o	71722	Cic	turquoise	brown	blue
KhqEvXrc5qRMTnWLHo	12683	Cidea	grey	grey	grey
K6ZVFXXiOg6HY.iQlM	12696	Cirbp	grey	grey	grey
fn8O_918B_Vq0UMCqQ	52637	Cisd1	turquoise	magenta	blue
HjnzUKlkjsnV_7W.Xk	12700	Cish	blue	grey	blue
3upQFvejSgC0xb0f0I	17684	Cited2	grey	purple	grey
0o_m364SdE9SR.vigk	12709	NA	grey	grey	red
c7Xp6u66dBF7DdJ3SE	70683	NA	blue	salmon	greenyellow
Nv0fVC7NOkDsSP.774	76707	Clasp1	pink	turquoise	turquoise
foL2.vgyRD38N5qHbU	12725	Clcn3	grey	turquoise	turquoise
fqs9k5x7yM_vXAP_c4	12727	Clcn4-2	grey	turquoise	turquoise
KXHvEVy.S_.pegfe_c	12737	Cldn1	blue	black	purple
6vuQiB7XRDLX1Cndew	58187	Cldn10	grey	brown	blue
EN5vFj1FrtlB5Ci9V0	58187	Cldn10	grey	grey	grey
ct9QCUKY5xHte9WIxc	71908	Cldn23	grey	grey	grey
WpXsrFIl8iq_X116Cc	12741	Cldn5	grey	blue	turquoise
cbp4StHAcAV7qoROE0	12745	NA	grey	grey	grey
ZUX6Jaj.i6LeXP9S6M	29876	Clic4	blue	black	tan
i5_b.f93oE0EUuz56Q	29876	Clic4	blue	yellow	tan
B7Ci3oKPHHu0hue.SI	29876	Clic4	grey	grey	tan
6UTR3kXeyi0X7wnfuE	209195	Clic6	blue	black	purple
Bi7Io44oq0Xje0i6IY	12747	Clk1	black	pink	grey
x_F69gg76LOFSYgo0U	12750	Clk4	grey	blue	green
6o44oq0Xje0C6Ib3CI	12750	Clk4	black	pink	grey
QruruXz_gtu9.9PkEA	26889	Cln8	grey	turquoise	grey
x5XgO_k7T9JvVP4vnc	12753	Clock	grey	grey	blue
HACjyUeS1183nXrh4U	56457	Clptm1	greenyellow	brown	blue
BndSHd1SVRq1GOxANM	65945	Clstn1	grey	yellow	black
lgiIWKqiAid9P6JLX0	232370	Clstn3	grey	turquoise	black
NnvRsPo8PO_L3.oUBc	12757	Clta	brown	turquoise	turquoise
iN30CkENnoBIuyL7kI	67300	Cltc	grey	turquoise	turquoise
00y.THox56JPFqJTIo	67300	NA	grey	grey	brown
6SU.5Pv_NC1YLsN5K4	12764	Cmas	grey	grey	turquoise
rXrdbf5c45PQjcWB4k	67272	Cmtm5	blue	purple	tan
upLl9t_x90nlMuhk30	70031	Cmtm8	blue	black	purple
Ee0goKOuQHZ.8X3Jv8	12793	Cnih	grey	grey	grey
B7p9eJ6u6SQle1LuB4	72978	Cnih3	red	red	pink
B1aL62lEU_0e545_3U	98417	Cnih4	grey	grey	magenta
0Kcne8cs5J9x.7AtJ4	245684	Cnksr2	green	turquoise	grey
QX9d7la6u2e2B_Ojg4	94219	Cnnm2	turquoise	blue	brown
Hn6dg_P1TaN.PkIOek	234594	Cnot1	grey	pink	grey
TQMk4kvSryslUEgnZQ	72068	Cnot2	grey	grey	grey
BvsMjJfI40iNLi6rH0	53621	NA	pink	turquoise	turquoise
cuCO3ZLXjkCghXug5U	53621	Cnot4	turquoise	grey	grey
Bcnc6YooooomYnSIVA	18983	NA	black	brown	grey
NQF7lTE6SWgqq5Tkjc	12799	Cnp	blue	grey	tan
rJ50WnXXEK6K4I8JUQ	380686	Cnrip1	magenta	tan	grey
0vug_he6dNX_kJxTIc	380686	Cnrip1	grey	turquoise	grey
fVKCH_t6Ioowz47u6I	12804	Cntfr	grey	yellow	grey
Wu9D0OVynsi4K0UxEo	12805	Cntn1	yellow	grey	turquoise
cqK4p7lJJ.on2LvNwo	21367	Cntn2	grey	grey	grey
Kk3LYf8Op77JBy.u1A	66797	Cntnap2	grey	grey	pink
6peu9k30OlALcxMCVc	170571	NA	grey	grey	turquoise
uIkG694kX7qLRO0RIk	71743	Coasy	grey	turquoise	turquoise
3_kOJtZ86CtWef13D4	67542	Cog6	green	green	blue
NqCu7kvn_VKMmale6w	97484	Cog8	turquoise	blue	brown
0UCfEod46vuDv7nPXs	107581	Col16a1	turquoise	greenyellow	greenyellow
HqENS6t697hDu5zjlM	12822	Col18a1	blue	black	grey
EeU3qE0L0.uBU59d0k	27493	NA	purple	red	midnightblue
60qV3OBCeueCCL1Su4	69700	Col22a1	red	red	grey
ih4OHh9WxhJQpf7yXU	12826	Col4a1	grey	magenta	greenyellow
fT4S6bXEF7tFcBF1dQ	12827	Col4a2	turquoise	blue	greenyellow
BXup0.uwghLP58t91c	12830	Col4a5	blue	grey	turquoise
Et618unLX1HeAkCuc0	12833	Col6a1	blue	greenyellow	greenyellow
EyCA0hd.Xu5PnqEDl0	12835	NA	blue	black	grey
3Vqtxx.nzTvR5CopBs	12837	NA	blue	black	purple
9iUQjADWIi3TgkiWeo	17846	Commd1	grey	grey	turquoise
cM_DjyXu19wkF.fUVc	52245	Commd2	yellow	grey	grey
lpd8tevKnHqjbVQD5c	66199	Commd4	turquoise	magenta	turquoise
fnuf_nveee.soL_0Uk	66200	NA	grey	turquoise	magenta
W5X2R5eJtZl2q0he5k	12846	Comt1	magenta	brown	black
xO6XnmQqhrnXJ4Q7T4	12846	Comt1	grey	brown	turquoise
W8iua4Tp11r16Zrd6Y	59042	Cope	magenta	grey	black
NolKkoCQCkg9Kv1Auo	100044236	NA	grey	yellow	grey
B6IfF4I_QpzF6KOGNU	26891	Cops4	grey	grey	grey
rqG6S.TvqfIBE4WQto	26754	Cops5	grey	blue	brown
0BF4SJ4iBSfekUFJlI	26894	Cops7a	grey	brown	turquoise
6_2pNgiStJblBSRCiQ	26894	Cops7a	magenta	brown	black
o3eHkSX4.pP2FScVHo	26895	Cops7b	grey	green	blue
0gij1_or0flGt7hNBI	52064	Coq5	grey	grey	black
3lIl43T5XU_47wqP94	52064	Coq5	grey	grey	grey
cP1dCjpxuVUCJKieKs	12721	Coro1a	red	yellow	pink
xW7Qp6KKG4oN4GUy5A	12721	Coro1a	red	yellow	pink
ZlEeVe5yE2XrtREOEM	12721	Coro1a	magenta	red	salmon
uVHfMi6Uy73tAEdn1s	23790	Coro1c	green	blue	turquoise
6leQgffegBfdduQsFU	12854	Cort	red	red	pink
cjXg.kgjUIOuDthdNE	69802	Cox11	brown	turquoise	grey
3Sy25SesQw0KD78AUE	66142	Cox7b	brown	turquoise	grey
0b6fTr1JKOrfJUfoic	12869	Cox8b	blue	black	purple
TL.A6.ukXzvkfO_qio	12877	Cpeb1	yellow	blue	grey
Kt77HrD8Hew6DL_eUE	231207	NA	pink	turquoise	turquoise
rrXnul.X46hH4HLo.8	208922	Cpeb3	yellow	blue	brown
rukJ0dS87kMfN0R.oI	67579	NA	turquoise	blue	green
l5g9JRqciJPBQJeSjo	12890	Cplx2	yellow	black	black
Wqgu3ScWcSF.UgZwo0	70574	Cpm	blue	black	tan
rBfCdEJQVEne5iIfTk	70574	Cpm	blue	grey	tan
WtQf1vcNn63_J0e6qU	74020	Cpne4	red	grey	red
QaxQ8V1J2qfvx944fQ	240058	Cpne5	grey	grey	red
3eKFdDB9dS6_4fzo7A	12891	Cpne6	grey	purple	red
ulV4fSAp_k40UXFl04	211232	Cpne9	blue	grey	red
cV.fCiNq_gJwdJ7Pz4	12896	Cpt2	blue	yellow	turquoise
WlVJKSJ0ue.n_MNvCU	57354	Cramp1l	grey	grey	green
3p4EIcaVK9UOzTUdTg	12908	Crat	grey	brown	blue
rVBeQBSwn00D0rvd3g	58799	Crbn	green	turquoise	turquoise
rpSwO3UDc9GqQSMTOo	230101	Gba2	green	turquoise	turquoise
TQSvvroTn65.6znkBE	12919	Crhbp	red	red	pink
ff0Xr9S.nR4UikOOUk	50766	NA	black	grey	yellow
6cV0Tr06c6If_e0MDI	68337	Crip2	grey	purple	yellow
9tx0E81M498XjU5Pz8	56724	Cript	brown	turquoise	turquoise
3q.V.1Qh74UkIdwoMc	12929	Crkl	yellow	grey	grey
Tpe.sT7dDAH5FJabpI	12929	NA	purple	yellow	grey
NpPgvRiy31Jd0rFAy8	66586	Crls1	grey	blue	green
0k7ywvGzkLeJmZp46E	12933	Crmp1	turquoise	green	blue
BOPGgl8_j666YaAqAo	72832	Crtac1	grey	purple	purple
ifwlHIiXFrcTrvixJI	70461	Crtc3	turquoise	grey	grey
Kq4IBKkXuO1O.Iveq4	12953	Cry2	grey	green	blue
iuCIJee2WSVcILI1X8	12955	Cryab	blue	black	magenta
uu48RuT9SueP5J3e8U	68631	Cryl1	grey	magenta	grey
fUtVLg6y4_09MLHhFU	12971	Crym	blue	black	red
KtTvngJ7_igErpeosg	66609	Cryzl1	grey	grey	grey
lqE9QCff8vPs3sR.l0	66609	Cryzl1	pink	turquoise	turquoise
HYBwQcQKgYlJC7U0J4	56449	Csda	brown	turquoise	turquoise
9VJRo9VNXXhHpDAdB4	105859	Csdc2	turquoise	blue	grey
iRqBo_l4.dpfTfg_lU	229663	Csde1	grey	blue	brown
91J5Vq0i1BKi7OcYGw	229663	Csde1	grey	grey	grey
iVtUB3bv0OgIePzt0A	12978	Csf1r	brown	blue	turquoise
ujpKhJuTNVFsMv50vc	12982	Csf2ra	grey	salmon	red
it6L0RRA3kvT3vzVKQ	239420	Csmd3	yellow	grey	grey
WJekZgjmcDullyH014	239420	Csmd3	green	salmon	greenyellow
BheZ1eONUWScUt9x_s	104318	Csnk1d	magenta	magenta	turquoise
l5Q7dddIXR6mkIrdWk	27373	Csnk1e	turquoise	blue	turquoise
TkW4QRA7jfwsxd9Veo	214897	Csnk1g1	green	turquoise	turquoise
6JZajheimeoRO9Ox9c	103236	Csnk1g2	grey	brown	black
HtqFLlCSpSL8RI7wRE	12995	Csnk2a1	yellow	green	grey
NSHUSGo6iS7Ok46kvE	13000	Csnk2a2	turquoise	blue	brown
QkRK_h3Q7gVAn7end4	207785	Csrnp2	turquoise	red	purple
BfirpArhSjh_quB7eQ	29873	Cspg5	grey	brown	grey
ol1N8.854yCRIerxw8	211660	Cspp1	pink	brown	turquoise
csgU35KjVLVNeK4T7U	67337	Cstf1	turquoise	blue	brown
QteXx7_.8.Okg7OmHs	228410	Cstf3	green	turquoise	turquoise
lIwtTvSqIIrRK0pSeU	52468	Ctdsp2	grey	turquoise	blue
ZewN4U7c1ei2V4oyvU	69274	Ctdspl	turquoise	blue	blue
0qD7heLh3e0gQOe5K4	14219	Ctgf	blue	red	pink
xg7txChSSi9WtuOolc	68588	Cthrc1	blue	grey	grey
xe.i5AHsclDGeC7ulQ	12386	Ctnna2	turquoise	grey	turquoise
TouHRkuCDkRg6NEI6Y	12387	Ctnnb1	brown	grey	turquoise
Q3Ata75SfS_vXuHl2I	67087	Ctnnbip1	grey	turquoise	yellow
KkIbd_X.vDk__wLPY4	18163	LOC100045979	grey	turquoise	turquoise
ucZSsqCgUq7l_L80N4	83429	Ctns	purple	brown	brown
6oFOKepCKIFe9SFCB0	51797	Ctps	salmon	pink	grey
u2ILj4QgW15Ib5pdU4	18830	NA	blue	grey	purple
9qqIunH1s1kigeODuQ	13032	Ctsc	blue	black	purple
0ULu240O7Lx7HByvMk	13040	Ctss	brown	turquoise	turquoise
KpKf32HRPoZ5cXMORo	330695	Ctxn1	purple	brown	yellow
3ofIH9Innzj6KKpeiU	103841	Cuedc1	grey	grey	grey
r2EFCy4kUKiJj0CO1o	67116	Cuedc2	pink	blue	grey
fVxyROW7rv7NfuBESU	13046	Cugbp1	black	grey	blue
0_e.I2C..eFfe10_4E	14007	Cugbp2	grey	brown	yellow
9Rf_eB4dEvIQ1Ovw5E	14007	Cugbp2	grey	turquoise	turquoise
EhE.S3sBIZQ5T8VwdE	26965	Cul1	green	turquoise	turquoise
K13ufUHNHgt9xePjeU	26554	NA	grey	grey	blue
NXq3049f_geqCI1c6U	72584	Cul4b	grey	grey	green
oXvXv8OVXp9TuOFgVU	67675	Cuta	turquoise	blue	brown
ZtHFS3pP3Ml3fKFWUQ	13047	Cux1	greenyellow	grey	blue
KaaTt4zdfpLezv7tig	13051	LOC100048875	yellow	grey	blue
ohqcku3CSY6vS77u64	20315	Cxcl12	grey	salmon	brown
lnkiRQGfTQusQ5egYg	57266	Cxcl14	grey	grey	grey
NR73eLyjvKGNeZXld0	57266	Cxcl14	greenyellow	brown	blue
lRbe3Xf1MtKnquIdAc	74322	Cxxc1	turquoise	grey	brown
TvU1.tIJXrujvvQ8uc	319478	Cxxc4	grey	purple	blue
NdVKTdz7qSW5xGdB3g	67393	Cxxc5	grey	brown	salmon
xYhDvvFu1Ux3dHTvmo	52463	Tet1	yellow	green	grey
xeB6CuzSXpAnH84unY	72023	Cyb561d1	grey	purple	yellow
01OS34uVwvtJUEi.rI	109754	Cyb5r3	greenyellow	brown	grey
uUOUuEjitu4X0untxI	13057	Cyba	grey	grey	magenta
36D6gt4gxrxy__U8aw	20430	Cyfip1	brown	turquoise	turquoise
3qsXu_LYwBP9N1PAHk	76884	Cyfip2	brown	turquoise	turquoise
TQ4r.5TXgQsTgt7IhI	76884	Cyfip2	grey	turquoise	grey
KV2RJfXsHl7f_y.eO8	114886	Cygb	turquoise	grey	grey
9bS9XZ1dciKRSAig5Q	54151	Cyhr1	grey	turquoise	turquoise
Thbro57Iufvt4u_.7o	74256	Cyld	red	yellow	green
9sBfoii6JmnuIIjsU4	74256	NA	red	grey	red
rEhUS1IgLgnp0i8kUE	74256	Cyld	grey	blue	green
0VV9Cnjk.8f_OFV.EE	13070	NA	grey	black	grey
fXeyO7e9bvbu3b7rJM	232174	Cyp26b1	yellow	grey	grey
N.uV.1PoAaz79ogoek	13087	LOC100047711	yellow	grey	grey
HtO80ql53QGT3jd4nk	74134	Cyp2s1	grey	turquoise	yellow
rl4dUnNFEHFNt3VAXU	13116	Cyp46a1	greenyellow	brown	blue
0gv5c7lP6J6m02_76I	13121	Cyp51	grey	pink	grey
WrbsvqUfe5sCM4CjAo	13121	Cyp51	grey	grey	red
HRLaO.8rPSRVj3lt18	13123	Cyp7b1	grey	blue	grey
KQpp7dI3eiPtefwp60	67298	Gprasp1	magenta	grey	grey
lvXeC7i.V4n_zvJx54	52480	NA	grey	grey	grey
ruoK4VVVQMzNJUElcI	74383	NA	turquoise	grey	grey
lcIZ10RS3Hezu.gzd4	225280	Ino80c	grey	brown	blue
HRrNOdQKunjvvLtFGU	79221	NA	blue	greenyellow	yellow
WXKX7tLoHfWrRLD3e8	381598	6820431F20Rik	turquoise	brown	grey
BaShDLucUV97oTVcYE	67270	D10Ertd322e	grey	grey	turquoise
9lIMBULSJO57SL_qEk	52666	D10Ertd610e	grey	green	black
ohEo1tL1HV5ORRhUdA	52666	D10Ertd610e	turquoise	yellow	pink
xCE4h0KXhCNYPkie_c	28088	D10Wsu52e	grey	blue	grey
HkrAu6i0agJJKVLo6A	52897	D11Bwg0517e	turquoise	red	midnightblue
6njXxTRFNpVEkFxJNo	52897	D11Bwg0517e	turquoise	purple	yellow
rliJIIBH8T_xStmCrk	276852	D11Wsu47e	green	magenta	grey
Qr5E0gqn_CZ_zvv5aI	76820	Fam49a	grey	red	blue
Wo6V5Ogt50H57igOG0	76820	NA	blue	grey	grey
xpIzpjIrpIT9BIIpHk	52668	Ifi27l1	blue	grey	turquoise
Qvq1LSvTRB0R1GEOQI	236366	5730507C01Rik	grey	grey	grey
iOPVSQSIgp9uJ9hBWk	108013	Brunol4	blue	yellow	grey
K8dX07jArroroxJLaI	67996	Sfrs6	black	pink	grey
cGOilAsCqEcLxRoBdI	320538	Ubn2	grey	grey	greenyellow
ipwBEcj8.urkXOd7us	100039257	Gm9746	grey	grey	grey
KXd_7BO7BSOf_T_.io	210998	D15Ertd621e	green	turquoise	turquoise
rutDBI1.3RW.NClB9c	27008	Micall1	blue	black	tan
NnV2xu6diqEudbuDAs	223666	D15Wsu169e	turquoise	blue	grey
Te1SxdKJMe9OJK4dVc	28075	Pppde2	blue	turquoise	grey
Hup.uqBOSyMKPleeLo	224019	Tmem191c	blue	grey	grey
iVeVx5dSKK6fwAufbI	67102	D16Ertd472e	blue	black	tan
NdF0Rv6kurdNToasEA	27883	D16H22S680E	grey	grey	grey
K4hqn3u4V8fXeRHqFc	224647	D17Wsu92e	magenta	yellow	black
Eie0fIVrKiXZ4e_HsQ	52477	NA	greenyellow	brown	blue
TuK1dwfXyt6R67pNSQ	100039795	NA	grey	grey	grey
Q49bHxI7.71.PfsYiY	320351	D230037D09Rik	brown	turquoise	turquoise
Bxli7euGuV6B496Kec	52838	Dnlz	grey	turquoise	turquoise
cu18JAO5VguPUJcNi4	329372	NA	grey	grey	grey
TeeUlKtCHuuVQ.PlQw	223658	NA	turquoise	blue	brown
cqJzSxd7n2rJKv1x7o	320609	Fam40b	grey	grey	grey
WonulQSH82QePqA4m8	101359	D330027H18Rik	grey	grey	grey
ToCPlDK7FCx3qEgIso	241944	D3Ertd254e	grey	grey	turquoise
in.FSK1J.EYRSKNRHo	241944	NA	grey	salmon	turquoise
ciJNJQn3u.uGPnyUn4	268595	D430019H16Rik	blue	blue	red
N9f50d5.o1vR3DA0sk	213012	NA	turquoise	blue	grey
iH62u.MJM51OR3SKgo	233865	D430042O09Rik	turquoise	blue	brown
9qHruQ8B_zs1993nnM	52829	D4Bwg0951e	grey	grey	red
xF7w4hnqPg54vWlOXo	319885	Zcchc7	grey	grey	greenyellow
liZMl9V99Uet5BN_5Y	52397	NA	grey	salmon	greenyellow
iXU6XSd6ouz.uk.CkI	396184	Flrt1	turquoise	grey	turquoise
uiMHq33uuoKk8IQItU	27999	Fam3c	grey	yellow	grey
Hpej3t_x68RadB2oJA	27999	Fam3c	turquoise	grey	red
KhP_5ShNOsuej5c1B0	52480	NA	grey	purple	green
QUIA1n1kNVfXDIUChU	231858	Radil	grey	magenta	red
ubAevtmMixBProz.pE	229473	NA	green	turquoise	turquoise
BntnrUeJ5rBKPUp.ng	12569	Cdk5r1	grey	brown	blue
TdS9jkeq1Qn1_8LegI	238328	NA	grey	grey	blue
fR0FceJEdSarCOukfo	97775	D930048N14Rik	turquoise	blue	turquoise
xoXiICxCPSIVR75EdI	78808	NA	blue	grey	greenyellow
6nqen7fuB3fkReDnOg	72278	NA	turquoise	blue	magenta
QVd5OgkeXilyzqd.G8	69981	NA	turquoise	grey	brown
cJ8snoFHy38r5CHvvE	208846	Daam1	green	turquoise	turquoise
EmWySV.6rhSB.U8R5c	208846	Daam1	grey	grey	grey
lIf.4wds1NUu3EgFU0	13131	Dab1	blue	black	turquoise
3lCePqPjgu1knaohC8	13131	Dab1	grey	yellow	turquoise
QhXjhPOVxP9fgjXj.M	13132	Dab2	blue	greenyellow	yellow
ir6NpaJX9dS2If8Few	69601	Dab2ip	grey	brown	grey
uf5Rey5dZfbxLJX9Oo	59036	NA	grey	grey	red
K67jpLv0oQlyhVIK5Q	240025	Dact2	grey	brown	yellow
WaJiX_eH13_UkY15F8	13135	Dad1	grey	turquoise	magenta
Nnqii5SQy9MsAt7qd0	13138	Dag1	turquoise	blue	turquoise
loouUkMvTLALe6ndAk	13138	Dag1	green	magenta	turquoise
BkeSVdXToxOJyeNHB0	231871	Daglb	turquoise	grey	grey
W4lIe4t6WkVSl1E1e0	67789	Dalrd3	turquoise	turquoise	turquoise
KVCvUJ4EV4XkeOjOA4	65111	Dap3	grey	grey	brown
3mTigtUK9QngRXheR4	65111	Dap3	grey	grey	brown
9o3ghLv10aXl12sTjk	65111	Dap3	grey	grey	grey
0AI1u4EZE4hcSGtGdU	69635	Dapk1	turquoise	grey	blue
WHYk5ZkEYnGUn2Jn3Q	13144	Dapk3	grey	brown	turquoise
l7hIJXiznke7pxVHnU	13349	Darc	grey	turquoise	purple
reBdl5X5J6OOU9peC4	226414	Dars	salmon	pink	cyan
BpREuYVoojTbn9Id48	13163	Daxx	grey	brown	blue
icDfu97E7jv4exTYe8	23994	Dazap2	pink	turquoise	turquoise
WqVroXto1dQCkvcTQg	56710	Dbc1	grey	yellow	grey
x_S5STySSVZenVHej0	56320	Dbn1	grey	turquoise	yellow
xUut6UnK5WCBtOOSEA	13170	Dbp	grey	grey	blue
6pR4EwBF5ZeLo6PSU4	386753	Dbpht2	yellow	grey	grey
TbIXcNVESkpfvK1MuI	13171	Dbt	grey	grey	grey
Zo7VQKUA.LNKn0zF6s	13176	Dcc	grey	grey	red
oijSsRJCnZ0uOFC68k	13177	Dci	blue	black	purple
EVmqGqk651ePpe4UF8	70762	Dclk2	grey	turquoise	blue
lSi7n0TZ0J1VEQ4OK4	245038	Dclk3	blue	grey	red
Np5MvLvDxNkn_KnXuk	13179	NA	blue	grey	grey
ZIqe6gHuxeiutTlI10	320685	Dctd	turquoise	grey	grey
ZkjHH1UiHXj33n0Ctc	13191	Dctn1	magenta	green	salmon
TLcTqQC4X.TmaSlyhI	13191	Dctn1	grey	brown	red
WO5JpxLdi6KJ6Jnq7E	53598	Dctn3	grey	grey	black
BlOsl.puVf_CTgd_70	100737	Dcun1d4	turquoise	grey	brown
cTuOpPiUTt94h4M_E8	76863	Dcun1d5	green	turquoise	turquoise
ude4W8N1VFMP44qe.o	13193	Dcx	blue	grey	brown
NexWGE6WUHkzNwM1Uk	69219	Ddah1	grey	brown	grey
9GcvlJ5edcOxFLQhIM	69219	NA	turquoise	blue	grey
B7bdYhC.ucZ.nu5nZE	13195	Ddc	red	red	midnightblue
BX7oiWc_tJbRtkR5c8	114874	Ddhd1	grey	green	turquoise
idXWX_.gSrr1OfKPt0	114874	NA	grey	blue	blue
NldndSPUtIvc6VKKCI	13198	Ddit3	grey	grey	turquoise
N64p90pOhMjf8VvJL0	73284	Ddit4l	grey	grey	grey
WJe.871J7c7O.14B7E	56200	Ddx21	pink	turquoise	turquoise
rQNXZ_0_nfm7S.V0rw	18130	NA	grey	grey	green
xXG1p5ogtR3d37zg64	17755	Mtap1b	turquoise	grey	brown
QKgIhJIUol4iievUhQ	228889	Ddx27	turquoise	magenta	grey
BSSn8.wOWPRPHe9CeY	13205	Ddx3x	grey	turquoise	turquoise
u6roJ3r5S86eO6VOnc	234374	NA	turquoise	blue	turquoise
6tlil93WYdtlko9x.Q	13207	Ddx5	salmon	grey	lightcyan
upDV5LsHziXpOj3Tos	78394	Ddx52	turquoise	blue	grey
BIeogXgoeREahziHFI	67848	Ddx55	turquoise	blue	brown
Bn96KJ.78tQSi1Cjkg	13244	Degs1	purple	brown	blue
NpuBJgduCKN_B98OTU	110052	Dek	brown	turquoise	turquoise
rrrTdQF3ckMx39eLfQ	227801	Dennd1a	turquoise	magenta	blue
3qfrp0Lcw1ST0oqQpI	97998	NA	blue	turquoise	grey
xtg5yCCnf1itoSSH_w	116891	Derl2	grey	grey	grey
cK_EgeIx5HqClOfV6c	58239	Dexi	grey	green	grey
ogiejkvhEptpIiOn2g	13347	Dffa	yellow	grey	turquoise
KX0hOexHHq4eoBSA5w	54722	Dfna5	grey	turquoise	blue
WrDrrN3kl0WFSke0Eo	19385	Dgcr8	grey	blue	grey
He2OcdEcnKnfq69.1c	217480	NA	grey	grey	green
xhTeiSPXfs_87Ey3k0	227333	NA	grey	red	grey
Wvptzq39R7nQNSuAek	56077	Dgke	grey	turquoise	grey
xGeSH73ReX159ZVHJA	110197	NA	turquoise	grey	grey
xqIsQIDfTW04bSKp4E	380921	NA	black	tan	grey
K10YImrtS5fEd7ojok	380921	Dgkh	black	tan	grey
0LiHt.O6Lu17keHrXs	110524	NA	grey	greenyellow	yellow
lN0eUT17SOnOqoV5RI	104418	Dgkz	red	yellow	pink
HZAWn.vEafTc3Up9FU	27369	Dguok	yellow	turquoise	grey
W9XiuxhCN5CmkKR4ko	74754	Dhcr24	yellow	grey	grey
KpyAng_nvngKCiqOrs	74754	Dhcr24	grey	grey	grey
xp1P.t7JO5LvD40lCo	13360	Dhcr7	turquoise	brown	turquoise
6GugglJvXy9yAUH6O0	66375	Dhrs7	grey	grey	black
6urfmRrgmvXaunb.Qg	236082	Dhrsx	grey	grey	grey
B7xB_597IRDfe3UxIo	13204	Dhx15	green	turquoise	turquoise
cpAOUJXq84fn.u7C8g	72162	Dhx36	grey	blue	green
0qpzIo3oo9SYKrzoro	13211	Dhx9	grey	blue	greenyellow
rVd6AjdndlEOiU7TUI	54004	NA	yellow	blue	red
EqA4cGi0p4u95YQgGg	192119	Dicer1	grey	purple	blue
ioojCoXJ33o7d4S_5A	213550	Dis3l	grey	brown	grey
uTWzTh5Et8.tAfiKxo	330938	Dixdc1	brown	grey	turquoise
BnO5wt9RMIkWLF3wGU	50781	Dkk3	red	red	pink
EH1NKCIFKJEg6kFMV0	50722	Dkkl1	red	red	pink
l16Av_F7.THtxiPQfQ	13382	Dld	brown	turquoise	turquoise
NqSAXG7131IieuCUCk	328425	NA	grey	brown	grey
Wt4UIk3slxJOMk7LOw	239133	Dleu7	brown	purple	turquoise
ZlQt3oF3jojgwm3hIo	23859	Dlg2	green	grey	grey
uv3V_SdEKEhJwukK_E	23859	Dlg2	greenyellow	magenta	blue
WhJLoS50NdXVKggCQI	53310	Dlg3	turquoise	grey	brown
rgpc.N_1C4Gk.sz0wk	224997	NA	grey	turquoise	turquoise
TG.efeKppChDlIoi9o	224997	Dlgap1	red	yellow	pink
xiFR9Uofpqv_oTnkvs	224997	Dlgap1	grey	yellow	grey
KVKsX8Cq.n79IJS_44	244310	Dlgap2	purple	black	yellow
E6n26o0J9un.zgg1YE	242667	Dlgap3	greenyellow	brown	blue
rEJJtKKUgIh16WUJiQ	228836	Dlgap4	grey	brown	blue
fYpUhSncKW4KICR0P4	228836	Dlgap4	grey	brown	blue
3VERPUgtKlXdCixWew	13385	Dlg4	grey	brown	black
uuui.nc_7oNi4Gc58Q	13386	Dlk1	grey	yellow	midnightblue
KDnwuv_JnXKXbNeR4k	78920	Dlst	grey	magenta	blue
BCwhEJJp2FEgRC00V4	13390	Dlx1	grey	purple	purple
HmGyS4XSS1c7.VX_AM	13392	Dlx2	grey	blue	grey
rptLOXVBJxOWqz0R6w	13396	Dlx6	red	grey	grey
oSfdOc.cXR.r.qu.cs	13405	Dmd	grey	grey	green
Nmh10YORErfSov4e18	73712	Dmkn	grey	grey	red
xeqeietCy8dgkS.sKc	233335	Synm	grey	brown	red
fmGeZEnnR.uf1.kys4	242620	Dmrta2	blue	blue	grey
f.847IkPH6f1zvfxVQ	70887	Dmrtc1a	pink	turquoise	turquoise
Hfbk8XnqrEcyfdXSkc	23857	Dmtf1	grey	grey	greenyellow
6b19F06fzUpN47zIx4	23857	Dmtf1	black	pink	grey
9HvR16iIfJUSxV6uIo	13401	Dmwd	grey	grey	blue
ZIrlhQiBHRR4HdRfdE	240283	Dmxl1	black	grey	green
TejAm67J3Te5Xo8chU	110084	Dnahc1	turquoise	greenyellow	grey
9UNUs.n.dPenfCpOUU	68922	Dnaic1	blue	greenyellow	grey
0uS9DVNRVNMNuphhbo	68922	Dnaic1	blue	red	grey
Bs.isH1UQR.CXCQ5Lg	56445	Dnaja2	pink	turquoise	turquoise
xokpzpaXe8EeJf4hU0	56812	Dnajb2	purple	blue	turquoise
io4INRxhSDp9V9I4p0	56709	NA	grey	brown	turquoise
fhRalfL3Ylj5ceLd84	67035	Dnajb4	salmon	grey	cyan
Wnrfquq98r.dH_EJV4	56323	Dnajb5	turquoise	grey	grey
xaZT.3cX0uj9ff_gug	23950	NA	grey	turquoise	turquoise
9eR.1O8x1MYs8Nc6OQ	27362	Dnajb9	pink	turquoise	turquoise
QmOJ3Xa_JA36SD8I8g	30045	Dnajc12	grey	grey	grey
EA3zVIkqZd3deRSt1M	235567	NA	grey	grey	blue
ieJ1LrC4gPP4FSgd7I	214063	Dnajc16	brown	turquoise	turquoise
WCBOi6XdKeEuSRTSBo	22791	Dnajc2	turquoise	blue	red
oR92hDikhbvAOOgiug	22791	Dnajc2	grey	turquoise	turquoise
NSIF7qW4k1x.p.S5F8	13002	NA	grey	brown	grey
Bb.dLauV7t7OKrgoCo	56354	Dnajc7	turquoise	grey	black
x_KnWVSjuK7r7Un.lA	13427	NA	turquoise	grey	grey
9qWAfay87hE4BQEfTc	56455	Dynll1	brown	turquoise	turquoise
ikrv35wisuE7CK5S1c	227325	Dner	grey	grey	grey
HI9iJbt0Lu6E683aJw	13429	Dnm1	grey	grey	grey
QdwUjV1x12iF1fFCXk	13429	Dnm1	grey	brown	grey
x0188jhfeHg1ihOlQY	74006	Dnm1l	black	pink	lightcyan
rnXi3EeV65PIDwAx.g	74006	Dnm1l	black	grey	grey
E8ICOFFHsl._D_woQI	74006	Dnm1l	brown	turquoise	turquoise
NeUe5K6QuIfjsv8zvs	13433	Dnmt1	pink	brown	turquoise
fnvF5AzkFFbkSpRuos	13446	Doc2a	blue	yellow	grey
lXd1ovDqny4rd8SILc	13447	Doc2b	grey	green	grey
lkmUYBD.7Dft4X1QK4	13447	Doc2b	green	grey	grey
iboTj0n0nAvkqe7d7k	75974	Dock11	grey	grey	grey
0XlWwrt0nMLR.3OxeY	238130	Dock4	black	pink	cyan
fuJI6jj_VXooghCbnE	105445	Dock9	grey	tan	grey
0_Sr6gL7qpCru6rEXU	102115	Dohh	turquoise	blue	grey
fiiUR3lcXXV0h7Ej4E	27261	Dok3	turquoise	blue	greenyellow
ToqKQB6dLy6Rjhk4KI	114255	Dok4	green	magenta	grey
69VFxa3iR4SQWUInvI	76829	Dok5	blue	brown	yellow
N10R05mgkOkEiKGkkQ	216164	Dos	turquoise	brown	grey
9pKp6RV7h4SEMCY5.I	116905	Dph1	turquoise	magenta	grey
HjHjYtNX3SiLOQ_nJY	116905	Dph1	grey	brown	grey
rsebo0vTyBh_T5QnDA	105638	Dph3	green	turquoise	turquoise
Hj_gDogjulG7XJ50dM	105638	Dph3	grey	grey	magenta
l.Rh5ihnlYieSJSNug	68563	Dpm3	grey	grey	grey
o0SXA3jf6gJ6v3e13g	269109	Dpp10	grey	grey	green
0OUpd3e_8gCXUe1cHk	13483	Dpp6	grey	red	grey
Kr37yt76CL7Cep3Uyk	13483	NA	grey	turquoise	blue
0fRYRJ0cVfPnbro6xU	13483	Dpp6	tan	magenta	grey
Zq.lJ7u3O_zjIVRH.c	74388	Dpp8	turquoise	blue	brown
0pZ9PV5JU93hztzCZM	22240	Dpysl3	yellow	grey	grey
ck2K4OJ7AtErRJJV1g	13488	Drd1a	grey	grey	red
fQtMl6HkALFNC1Xauo	13488	Drd1a	grey	grey	red
BXUNR1lH34TE_hMlPU	13489	NA	grey	brown	red
9l0e7FTd500Weg.44U	13494	Drg1	green	grey	grey
xSJ93rgoEPR7I7n1FY	13497	Drp2	blue	purple	yellow
3RfrMETpF46EmvsDEM	13508	Dscam	grey	grey	grey
xdOEX.OiPeBJ4QFCSo	13518	Dst	brown	grey	turquoise
c7lWJK92lNRJQl9wDU	13518	Dst	grey	tan	grey
K4nufQluBf5FU71SFI	13527	Dtna	salmon	pink	grey
WXV0qTrdN3k0oPxSiM	13528	Dtnb	turquoise	blue	grey
i1K5UszfVBOC3onHik	13528	NA	blue	salmon	greenyellow
EdB0oT8Lh_0nuZINdc	94245	Dtnbp1	pink	turquoise	grey
HJiqKKX70pzEZNCeJI	14357	Dtx1	grey	blue	grey
xXcVxT2GWz_IwADYbM	21915	Dtymk	grey	magenta	grey
HAyFSJK.n9pHhIQJS4	19252	Dusp1	grey	grey	grey
3bSpReIUiehIISeDg8	72102	Dusp11	turquoise	blue	turquoise
Eo2Erdn1d754vnfszo	72102	NA	grey	salmon	greenyellow
lq72r8IjqiqAxub5e4	56405	Dusp14	turquoise	grey	pink
Hs0vfoNGHFOeAqeXeI	70686	Dusp16	blue	grey	yellow
x66LqiIfBTh3iOVJRM	75219	Dusp18	turquoise	grey	grey
fX.e_3.FLoDgbxf7ZU	68082	Dusp19	grey	turquoise	grey
ZbVSXSFBg54B4t_uv8	68440	Dusp23	grey	red	grey
0l8X_wM.p8S7dCqz.o	67603	Dusp6	blue	grey	grey
9.CcuN6Qe5qmlcCd78	18218	Dusp8	grey	blue	grey
KpOU19A4w5zeaehP_k	110074	Dut	turquoise	blue	grey
N_TlX9VF5x_kThBEv4	13542	Dvl1	grey	brown	blue
Zbn1dER7hz6iHmUvJI	69190	Dym	turquoise	blue	brown
rKukKC_ayqHSClk.o0	13426	Dync1i1	grey	tan	turquoise
NXraNPntIWErq5.U6I	234663	Dync1li2	black	pink	grey
N1J.kwgOUrnOjoqetI	110350	Dync2h1	grey	grey	grey
refJXb.909fb3fIklU	68097	Dynll2	magenta	green	black
Zif_.99LnpKoq6geuo	68097	Dynll2	grey	grey	turquoise
9vde.4Q6B5HH59XC1U	75465	Dynlrb2	blue	black	purple
QiiHk.vvjguJJPsCik	100043890	Dynlt1-ps1	brown	grey	turquoise
up0.0CzQNMXbifnN54	67117	Dynlt3	pink	turquoise	turquoise
NNe2XOwKgCH7iEiE_k	13548	Dyrk1a	green	turquoise	turquoise
Qs74j7gJn0ukclxqFc	18028	Nfib	grey	grey	grey
cSHqWg7y4K.z7la_ig	18028	Nfib	red	greenyellow	grey
crXuh9xrfLfsdq47fc	230597	NA	turquoise	grey	grey
TR7Xjjnv315Heobq3k	210274	NA	grey	grey	grey
lsnx9eI.6f78xDeKus	214133	Tet2	grey	turquoise	turquoise
EnFRDynKH1xcHx5Lcg	239510	NA	turquoise	salmon	greenyellow
QS5z459_OzHeulHxxE	320736	E130203B14Rik	blue	yellow	yellow
WQiih1VJx.8ezSQ5Lo	170822	Usp33	grey	pink	green
3zDR7xIekAFMmvdKQc	230259	E130308A19Rik	grey	turquoise	turquoise
WSet1vHElpT10h_I9E	230259	E130308A19Rik	blue	greenyellow	grey
cvLcV3k85R.DAl3mxU	272031	E130309F12Rik	grey	grey	red
W5eDkXZZeS1tZUMqZA	272031	E130309F12Rik	salmon	pink	grey
KeR.j_.XBL3vV15.j8	13555	E2f1	grey	red	pink
0arkp.7AAoLv3VBHqI	13557	E2f3	turquoise	turquoise	turquoise
iSi3qCTby.rAXdefxA	50496	E2f6	turquoise	brown	brown
fpSy73Vi2XUkarXjq8	50496	E2f6	black	green	grey
Wl5MLp5Sn_rSIwEA0E	243780	NA	grey	grey	grey
WS98PohSiV6l.Irrck	76055	Mgea5	yellow	grey	greenyellow
6olepfyK63JKIvUrNA	320319	E330018D03Rik	yellow	grey	greenyellow
umSadytxH0T79.krZE	320319	E330018D03Rik	yellow	green	greenyellow
WKdev0qHzdDIq4Ei.E	210622	Pamr1	red	yellow	pink
Kq5OSHfnO0TUkLus7o	217980	NA	turquoise	blue	blue
0l2LUgu3fQMTvrU67Y	96935	NA	purple	blue	blue
ceqBiLFLizv6X4P.3o	192170	NA	grey	grey	grey
HlHuEOu00ihMiNfiRo	13560	E4f1	grey	green	blue
oeUiSrvrwL7BVYs3qo	13591	Ebf1	grey	grey	red
0w6m.s3b3R5a5UifXk	69072	Ebna1bp2	grey	grey	grey
rhSE9Y3udf.xLv_CaU	68177	Ebpl	grey	grey	turquoise
omf_3H7cyygO_SPVCk	68177	Ebpl	brown	grey	turquoise
fKHdU4FW1MLne7riXo	13599	Ecel1	red	purple	pink
QqEQAk0X3UJ3g7fWhU	51798	Ech1	purple	turquoise	turquoise
WjVIIOonscVEgnoXoM	26940	Ecsit	grey	brown	red
9npPnKUr.XIddMlHow	108687	Edem2	turquoise	blue	brown
9YH6H.Pjlf.OqisKHM	14745	Lpar1	blue	turquoise	turquoise
NU5d8ArfTjx.cyf4rU	216238	Eea1	grey	blue	turquoise
TST2NKeJ4Oy470T78Q	13626	Eed	pink	turquoise	turquoise
TwM5ernoQngpYmoGKQ	13628	Eef1a2	magenta	brown	salmon
WdJnpZpdWmd211n.kQ	55949	Eef1b2	grey	turquoise	magenta
3uUm411iE_QiUiIE1I	66656	Eef1d	blue	grey	tan
Enr.tE9BPFSE0pBN7U	66143	Eef1e1	brown	turquoise	turquoise
6enl5KoZXXkjjRTUfE	13629	Eef2	magenta	grey	salmon
EdOld3lPt.T9Ue5DyE	13640	Efna5	grey	grey	grey
QK6iKiQBJSVfUrpLaA	13641	Efnb1	turquoise	magenta	grey
9ISw6f98VI_7EyJDvo	13642	Efnb2	purple	turquoise	turquoise
ToEoL4z5T6orpqs6W0	13643	Efnb3	grey	brown	pink
c_FBCPmi1erpJqxLug	76740	Efr3a	black	tan	grey
rIBFIifdV0QtKIlpRI	13644	Efs	blue	grey	grey
BFNAm9NWlNh09p.iHg	20624	Eftud2	green	brown	blue
07pf5elU9UKBIoifqU	20624	Eftud2	turquoise	pink	blue
E8ZXFiZpQaILglbLtQ	24075	Taf10	turquoise	brown	turquoise
WJRHSJX3eUgkAdHrqI	232875	Zscan18	grey	magenta	grey
Npx6qBCPpCVRHvU5Cs	100043752	NA	grey	grey	turquoise
rtCCSilCCutBXe9iCI	674419	Gm8527	grey	grey	magenta
rTdXRD9RVIV0ywSjiU	277333	Gm5069	green	turquoise	turquoise
H.UVSFdMsEo4lyolfU	277333	Gm5069	purple	brown	yellow
0iJFcvpa4gSEUr9Ozg	331392	Gm5124	grey	grey	grey
xOwUu6wBf5GES0n0BE	22759	NA	brown	turquoise	turquoise
Kn6dcPOO9yO_UEI8q0	268449	Gm5330	grey	green	turquoise
B6yWU5Jdo568T_OKJ4	432448	Gm5422	grey	turquoise	blue
3l6EXXk127p4KBCnOM	11898	Gm5424	magenta	grey	black
oEolHWPnpZ9EXqF9HA	16785	Gm5498	grey	grey	magenta
uhooETAKfs7vNPwrR4	66958	Txndc14	brown	turquoise	turquoise
HvywLpQZTX.fWHoz2A	66958	LOC100048541	tan	pink	cyan
lJ47qQJ6N4AKX64eXo	433326	Gm5529	grey	turquoise	grey
ouXAiR6BXgoTJPvq9I	20229	Gm5552	pink	turquoise	turquoise
BlnonE3_5.uRXfj.lY	433923	Gm5560	grey	grey	grey
oUqNwdKUXp_kUHl.iM	434280	NA	grey	purple	grey
fqB53ZBWDdJsgYOXVc	434402	Gm5617	blue	grey	grey
KifcfcLeLUtADi38Ik	100043734	Gm11604	brown	turquoise	turquoise
Nue7AvLc94JTfrAfVQ	15382	LOC675311	pink	turquoise	turquoise
3fJNEAyc8EeN_kqFh8	170772	LOC100046012	brown	turquoise	turquoise
KWne5uBXpBXu.17O_g	546143	Gm5918	blue	grey	magenta
fEdLNXoHw5SdN7ImX0	574403	Gm6041	red	greenyellow	yellow
EhI7p7Lvyu.rfn37Ok	269587	NA	turquoise	salmon	greenyellow
Wu75GNeAd59nk_eAqc	15288	Gm6453	grey	grey	grey
3VqkaDjvbWQY_QrvWM	225215	Gm6457	grey	pink	grey
Bp.eP_stzEIKg.oL34	100039489	Gm10282	brown	turquoise	turquoise
u69eBISCjqCrqCxJSk	20084	Gm6630	grey	grey	turquoise
6pWkg6deQIKuuIIKls	114641	Gm6670	grey	blue	brown
xiWRNVfPjhHjnghhlU	67972	Atp2b1	grey	greenyellow	grey
3eiUEOtIW1XHOee6eQ	627022	Gm6728	grey	grey	grey
rlS9RLnp7TqT7H.v10	20185	Gm6743	turquoise	grey	grey
cnkv86ALQ37KL7.0jc	21761	Gm5539	brown	turquoise	turquoise
iogXJJJQE4XXSLEokk	93730	Gm6776	turquoise	grey	grey
WOKWSSkWu9PSchxJJo	628040	Gm6829	grey	grey	cyan
r2RKSaa5glpfZQTscQ	629383	Gm6969	grey	grey	black
KRSC.tPlF3EAvjNJjs	620213	Gm6136	pink	turquoise	turquoise
EY5457WoHI6CJHu6ec	20383	Gm7083	grey	grey	grey
KIUl.PJ5_sX1CK.oXU	207175	Gm7094	grey	grey	purple
Kvkh54SUcTe5S5gaIc	633640	NA	grey	grey	grey
TsFl79CAHV90Hd9V0M	70495	Gm7122	tan	pink	cyan
91b6Wd7o4jzGHLUpfU	18477	Gm7204	turquoise	blue	green
chjghlzLj0gpDgtOHU	66849	Ppp1r2	grey	turquoise	turquoise
ZXVKZ2nu0I4J4E3X1U	20104	LOC100043734	magenta	grey	magenta
613z0JbkV9356wDnvo	18458	Gm8276	green	turquoise	turquoise
HBeii6P8gSdGYdzh5Q	667190	LOC630218	grey	brown	grey
cWVIz4.vSO.Q5dOMQw	68051	Gm4682	pink	turquoise	turquoise
BK6EoCbckFeF9N0EqY	668831	Gm9387	grey	tan	grey
rTH6l6SDp1ZAgq6Ygg	114641	LOC675768	grey	blue	brown
rRoC9JJfouJUifSPQk	230316	NA	grey	grey	green
ftF3EtV8gJSL_RI_6s	112405	Egln1	grey	pink	grey
KBCiIXeeVbiYmuer.g	112406	Egln2	grey	turquoise	magenta
QnzARPg5nc_VOozuu4	13653	Egr1	grey	grey	grey
lk7sSjl8c6gSADR1_o	13654	Egr2	grey	grey	grey
Egmuw75VP5fuJA5QxI	13655	NA	grey	grey	yellow
uo7FiWt3wgf7EkLf6M	13656	Egr4	grey	grey	grey
Bu0u1OiK45eorfh.XU	98878	Ehd4	purple	brown	grey
cu8QGfeg.4eROzfTj8	58521	Eid1	grey	turquoise	turquoise
HmOWxOZ9ZRVdJt_pNA	386655	Eid2	turquoise	brown	black
xXRJ_zDsNP6rWf8H6E	100043225	Gm16378	pink	turquoise	turquoise
cSR2RAjneinMsu7frQ	13664	Eif1a	grey	turquoise	blue
9XexfALv0Uno7JsVeo	66235	NA	black	pink	lightcyan
TSLkUaBGtFS3n3rjXg	229317	Eif2a	grey	grey	turquoise
ikjftMvrngousiBopM	209354	Eif2b1	grey	green	grey
cBCVhV9f6l0BxI55ek	108067	Eif2b3	grey	pink	brown
6ovVXkELY6Xn4VAWcc	224045	Eif2b5	grey	turquoise	turquoise
EOEmeCglMXepIkGpiM	239528	Eif2c2	yellow	brown	turquoise
cdil4ECkS6UKI60bu8	239528	NA	grey	green	grey
Bi0UDng93R7seqFKd4	214150	NA	purple	black	greenyellow
ZdLfVEekCLMkHrry4w	26905	Eif2s3x	grey	grey	greenyellow
Qvsn4y8EHvnuRR4HxI	26908	Eif2s3y	grey	grey	greenyellow
W8Di_l6Zebu_RUnufo	55944	Eif3d	turquoise	blue	brown
faoWeoKYoYoYobgowc	78655	LOC100044332	grey	magenta	grey
WeSUoIiTwlQgTbogj4	73830	Eif3k	green	turquoise	turquoise
EAFfwlB43hJ.VNLILo	13669	Eif3a	turquoise	blue	turquoise
cSEF14vVR9LRXuhIU0	56347	LOC100047696	pink	turquoise	turquoise
HBF1PgiOVdBvnhdP4o	13681	Eif4a1	grey	grey	grey
rJ0tKx6QhJRP5z9TXk	13682	Eif4a2	tan	pink	lightcyan
rsBJJ468ELo20z0sn8	13682	Eif4a2	grey	grey	turquoise
uVql6O1dK7V008HGF4	192170	Eif4a3	grey	turquoise	turquoise
lzajqzKhozahpUZIhM	75705	Eif4b	magenta	grey	salmon
Hqf_SMVEvg6v.8BT74	75705	Eif4b	brown	turquoise	turquoise
WqySLoBT6eIgA538Lo	13684	Eif4e	grey	grey	grey
NiJJEpwhLs9dUrd2V8	13688	Eif4ebp2	yellow	blue	grey
iST30Pp9uKeKGKLeNE	208643	Eif4g1	green	turquoise	turquoise
oQoS2CjOUXa.3CAoSc	13690	Eif4g2	black	pink	lightcyan
r98HsPjr75bDLM_Xs8	13690	Eif4g2	brown	turquoise	turquoise
Wpf3eeoS4g7_7QLeeQ	13690	Eif4g2	grey	magenta	green
6meeu6GaG2eoS1dWec	217869	Eif5	yellow	grey	black
cdQjVETXgojs45YXvI	217869	LOC100047658	black	pink	green
uJEsmr2ikkvqdmmJoU	276770	NA	tan	brown	black
9KSS_p2aYmhStC0ub0	276770	Eif5a	tan	brown	black
N8KPBXQL3fTB5fhv6o	15568	NA	grey	brown	turquoise
9ceyQFEk_OIKTmh7n0	15569	Elavl2	grey	grey	red
cFeTqOnyqEQ65XHSl0	15571	Elavl3	grey	blue	blue
TofzCVm_XCzwBPo814	15572	Elavl4	brown	turquoise	turquoise
xFC3JSfTpFVwM43VKc	243312	Elfn1	grey	purple	blue
QXnElSv9SrrQntITUI	140580	Elmo1	turquoise	blue	blue
uVfX.q9T9d5jgfRsdI	140579	Elmo2	turquoise	purple	grey
fncAER9xBPlVgnWEe0	270162	Elmod1	black	pink	grey
Qx6UVK1Xp6naeqBFP8	66126	Elof1	purple	grey	turquoise
N1pXjV.gV9HnlZev1E	54325	Elovl1	blue	grey	tan
f5fAfqIoEdKnpaRkVo	54325	Elovl1	blue	black	tan
i9T1V0Ck5LRQTxqBJI	83603	Elovl4	grey	grey	green
otcPJfur.e.oKL5pN4	68801	Elovl5	grey	purple	green
coki4u0evsq.uwks9o	74559	NA	blue	black	tan
NV6r.OPlL2uAOkU400	58523	Elp2	tan	pink	cyan
0gieKy6vu8M5_OWlt0	74195	Elp3	purple	magenta	blue
EYsYhUiCiHfFVQdtN8	13726	Emd	magenta	grey	salmon
9oi8.hRQhMaol4t7qQ	13726	Emd	grey	grey	grey
uPpH1.3vghNLhPYi_s	14791	Emg1	grey	grey	brown
c1wjeegjDfexQh5Iuo	14791	Emg1	pink	turquoise	turquoise
oV7Kd3eLz3e3UUorjQ	140709	Emid2	grey	grey	grey
H7kJvzuFuU9SLk0ge0	78798	Eml4	yellow	grey	blue
c70KyvHgeWp47yIR6U	13730	Emp1	blue	yellow	turquoise
WiruJiBI1FfdcrKNJ0	13731	Emp2	purple	blue	brown
fvV8kscBW0pCNFuT4A	13800	Enah	grey	pink	blue
60crCohQ4oveSf3.DI	13800	Enah	grey	grey	midnightblue
04NIpK6t7i.ilJSpzc	13800	NA	grey	salmon	greenyellow
EcpP6n5x_FPdle4DtU	13803	Enc1	red	yellow	pink
lHOxLnuRfkjnQwLZ54	71946	Endod1	blue	yellow	yellow
fnp.ovn1RHdXHSgg34	208194	Exog	turquoise	blue	brown
KP8wSR78945PeOrS7Y	67870	Enoph1	pink	turquoise	turquoise
ZiQOfEvDpnskOuvlKc	239188	Enox1	blue	grey	grey
QqS7LfJB67M.8zrv7M	18606	Enpp2	blue	black	purple
WIQBNJ3Siigl.P65_U	320981	Enpp6	blue	greenyellow	tan
xFrhRNVFUSjeVSIC10	56205	Ensa	blue	red	yellow
lnX2Xn55uIeLB5yNfo	624083	NA	grey	red	grey
67St3yXmHSritT1i6I	18146	Entpd2	grey	grey	grey
9nEJxA0Oe7dOnv56dQ	215446	Entpd3	grey	grey	grey
6URPn4S1__0Z7r5J7Y	67464	LOC100048085	grey	grey	grey
Bl7vly_vkyPwjyk.Co	269587	NA	grey	grey	red
Nl39U97t05l.v9VG.k	13821	Epb4.1l1	grey	brown	blue
urRCrrLkQIBIvpooKI	13822	Epb4.1l2	grey	green	grey
BZoBUSL0yiq.bccVIk	13823	Epb4.1l3	black	grey	grey
uod6l5NIeuH.PVFAe8	13824	Epb4.1l4a	blue	black	purple
9_7J67TRNO5OuaBee0	13831	Epc1	grey	grey	grey
fXZeD0_TfEX6Tl_dEM	105298	NA	grey	green	grey
QTBzlIuEC8.RV.4qhc	13838	Epha4	grey	turquoise	turquoise
Hqpd3uvVNeLeg0fuOI	13842	Epha8	turquoise	greenyellow	grey
ZVFUsoKzqktS.MH_QU	13850	Ephx2	turquoise	turquoise	blue
owsB_.eICO3y0lfeHE	77781	Epm2aip1	yellow	turquoise	turquoise
xe4ORd0jQrKAz97x1I	77781	NA	brown	purple	turquoise
QdSaCeOuzH4yoJcvUk	77781	Epm2aip1	grey	salmon	grey
[truncated: 3,601 more rows]
