# Supplementary material for: Genetic diversity and striatal gene networks: focus on the heterogeneous stock-collaborative cross (HS-CC) mouse
Source: BMC Genomics. 2010 Oct 19;11:585. doi: 10.1186/1471-2164-11-585 (PMC3091732; doi:10.1186/1471-2164-11-585)
Supplement: Additional file 3 — This file contains all the GO annotations for the 16 module genes detected in the HS-CC network. [file 1471-2164-11-585-S3.CSV]

module and GO term	GOBPID	Pvalue	OddsRatio	ExpCount	Count	Size	Term
black module BP	GO:0006733	0.000464887009930447	40.1217391304348	0.184605757196496	3	5	oxidoreduction coenzyme metabolic process
black module BP	GO:0043603	0.000464887009930447	40.1217391304348	0.184605757196496	3	5	cellular amide metabolic process
black module BP	GO:0006091	0.000536603334912411	4.0378421900161	2.91677096370463	10	79	generation of precursor metabolites and energy
module and GO term	GOCCID	Pvalue	OddsRatio	ExpCount	Count	Size	Term
black module CC	GO:0044446	4.06345125986213e-05	2.35086295283664	21.1652566271856	39	647	intracellular organelle part
black module CC	GO:0044444	0.000116016657368660	2.08756259748789	32.3203609701072	51	988	cytoplasmic part
black module CC	GO:0005622	0.000250120183683750	2.39651416122004	82.7309644670051	99	2529	intracellular
black module CC	GO:0005737	0.000402207997428706	2.43037974683544	18.8799843627834	32	743	cytoplasm
black module CC	GO:0033176	0.00108470450588371	22.7389380530973	0.228990411731528	3	7	proton-transporting V-type ATPase complex
module and GO term	GOMFID	Pvalue	OddsRatio	ExpCount	Count	Size	Term
module and GO term	GOBPID	Pvalue	OddsRatio	ExpCount	Count	Size	Term
blue module BP	GO:0009889	2.55902493622775e-05	1.79724999097766	55.351689612015	83	567	regulation of biosynthetic process
blue module BP	GO:0045449	5.37474443169471e-05	1.79130002631040	49.5919899874844	75	508	regulation of transcription
blue module BP	GO:0051171	6.56661016313194e-05	1.76107480029049	52.4230287859825	78	537	regulation of nitrogen compound metabolic process
blue module BP	GO:0060255	9.92269401146917e-05	1.68606615974524	62.575719649562	89	641	regulation of macromolecule metabolic process
blue module BP	GO:0031323	0.000298670794520957	1.61391961910097	65.3091364205257	90	669	regulation of cellular metabolic process
blue module BP	GO:0080090	0.000401119080152351	1.60466666666667	63.1614518147685	87	647	regulation of primary metabolic process
blue module BP	GO:0010629	0.000542874596859155	2.52938144329897	9.85982478097622	21	101	negative regulation of gene expression
blue module BP	GO:0034961	0.000601224075647008	1.56957633308985	66.5782227784731	90	682	cellular biopolymer biosynthetic process
blue module BP	GO:0050789	0.00100726005455300	1.45628534145281	133.742177722153	160	1370	regulation of biological process
blue module BP	GO:0009059	0.00136872890990589	1.51147636363636	69.9949937421777	92	717	macromolecule biosynthetic process
blue module BP	GO:0046578	0.00211520624124133	3.25705980066445	4.19774718397997	11	43	regulation of Ras protein signal transduction
blue module BP	GO:0016070	0.00214468887649003	1.60605794749194	40.7083854818523	58	417	RNA metabolic process
blue module BP	GO:0031047	0.00241706325561142	7.81216069489685	1.07384230287860	5	11	gene silencing by RNA
blue module BP	GO:0045934	0.00276940059209168	2.32487589630447	8.98122653316646	18	92	negative regulation of nucleobase	nucleoside	nucleotide and nucleic acid metabolic process
module and GO term	GOCCID	Pvalue	OddsRatio	ExpCount	Count	Size	Term
blue module CC	GO:0005634	0.000265506782879494	1.50278631321285	115.052453468697	145	1146	nucleus
blue module CC	GO:0043227	0.000671230655381048	1.44594594594595	184.927241962775	214	1842	membrane-bounded organelle
module and GO term	GOMFID	Pvalue	OddsRatio	ExpCount	Count	Size	Term
blue module MF	GO:0008134	0.00129649365150661	2.60660860655738	7.75169566499558	17	78	transcription factor binding
module and GO term	GOBPID	Pvalue	OddsRatio	ExpCount	Count	Size	Term
module and GO term	GOCCID	Pvalue	OddsRatio	ExpCount	Count	Size	Term
module and GO term	GOMFID	Pvalue	OddsRatio	ExpCount	Count	Size	Term
module and GO term	GOBPID	Pvalue	OddsRatio	ExpCount	Count	Size	Term
module and GO term	GOCCID	Pvalue	OddsRatio	ExpCount	Count	Size	Term
module and GO term	GOMFID	Pvalue	OddsRatio	ExpCount	Count	Size	Term
cyan module MF	GO:0016874	0.00199543491832417	5.24878575283324	1.35653199646122	6	115	ligase activity
module and GO term	GOBPID	Pvalue	OddsRatio	ExpCount	Count	Size	Term
green module BP	GO:0044238	0.000357469569446941	1.84404685050263	72.9549436795995	93	1642	primary metabolic process
green module BP	GO:0043170	0.000471131406431676	1.79400295309128	61.3141426783479	81	1380	macromolecule metabolic process
green module BP	GO:0034960	0.00133663280788923	1.70127087335599	57.1821026282854	75	1287	cellular biopolymer metabolic process
green module BP	GO:0044237	0.00163120368830627	1.70211885137932	73.4881101376721	91	1654	cellular metabolic process
green module BP	GO:0045639	0.00263513923258232	16.4568345323741	0.311013767209011	3	7	positive regulation of myeloid cell differentiation
module and GO term	GOCCID	Pvalue	OddsRatio	ExpCount	Count	Size	Term
module and GO term	GOMFID	Pvalue	OddsRatio	ExpCount	Count	Size	Term
green module MF	GO:0004842	0.00123657540430092	4.99577308120134	1.70333235033913	7	38	ubiquitin-protein ligase activity
module and GO term	GOBPID	Pvalue	OddsRatio	ExpCount	Count	Size	Term
module and GO term	GOCCID	Pvalue	OddsRatio	ExpCount	Count	Size	Term
greenyellow module CC	GO:0005581	0.00141285608532801	91.2368421052632	0.065989847715736	2	3	collagen
greenyellow module CC	GO:0005587	0.00141285608532801	91.2368421052632	0.065989847715736	2	3	collagen type IV
module and GO term	GOMFID	Pvalue	OddsRatio	ExpCount	Count	Size	Term
greenyellow module MF	GO:0005201	0.00146588592690424	89.5675675675676	0.0672368033028605	2	3	extracellular matrix structural constituent
greenyellow module MF	GO:0048407	0.00288916377071616	44.7702702702703	0.0896490710704807	2	4	platelet-derived growth factor binding
module and GO term	GOBPID	Pvalue	OddsRatio	ExpCount	Count	Size	Term
grey module BP	GO:0006334	0.000697073728675423	3.60027422303473	10.0991864831039	19	29	nucleosome assembly
grey module BP	GO:0010942	0.000964469264790521	2.50624790338812	17.7606382978723	29	51	positive regulation of cell death
grey module BP	GO:0006333	0.00100663627594796	2.90911314984709	13.2334167709637	23	38	chromatin assembly or disassembly
grey module BP	GO:0032880	0.00120548120669871	5.66485013623978	5.57196495619524	12	16	regulation of protein localization
grey module BP	GO:0006470	0.00165603519618085	2.7259747706422	13.5816645807259	23	39	protein amino acid dephosphorylation
grey module BP	GO:0006323	0.00225127129362267	2.99733394271786	10.7956821026283	19	31	DNA packaging
grey module BP	GO:0021537	0.00267463272345619	3.36108578952699	8.70619524405507	16	25	telencephalon development
grey module BP	GO:0043065	0.00268682458721938	2.32910597689603	17.0641426783479	27	49	positive regulation of apoptosis
module and GO term	GOCCID	Pvalue	OddsRatio	ExpCount	Count	Size	Term
grey module CC	GO:0000786	0.00138656870446553	4.06209649019838	7.64354201917654	15	22	nucleosome
module and GO term	GOMFID	Pvalue	OddsRatio	ExpCount	Count	Size	Term
grey module MF	GO:0016791	0.00290604628970604	1.90773286467487	28.5101739899735	41	82	phosphatase activity
module and GO term	GOBPID	Pvalue	OddsRatio	ExpCount	Count	Size	Term
lightcyan module BP	GO:0007270	0.00151915663312673	15.8686868686869	0.236545682102628	3	21	nerve-nerve synaptic transmission
module and GO term	GOCCID	Pvalue	OddsRatio	ExpCount	Count	Size	Term
module and GO term	GOMFID	Pvalue	OddsRatio	ExpCount	Count	Size	Term
lightcyan module MF	GO:0019787	0.000259325612959104	10.4356060606061	0.592450604541433	5	49	small conjugating protein ligase activity
lightcyan module MF	GO:0016879	0.00127943618484136	7.13107638888889	0.834267177823651	5	69	ligase activity	forming carbon-nitrogen bonds
lightcyan module MF	GO:0003743	0.00278444951264957	12.5150375939850	0.290179887938661	3	24	translation initiation factor activity
module and GO term	GOBPID	Pvalue	OddsRatio	ExpCount	Count	Size	Term
magenta module BP	GO:0006412	5.46779600953463e-06	5.98613861386139	2.54568210262829	12	113	translation
magenta module BP	GO:0045039	1.09717610381794e-05	Inf	0.0675844806007509	3	3	protein import into mitochondrial inner membrane
magenta module BP	GO:0070585	0.000106191457330799	67.8695652173913	0.112640801001252	3	5	protein localization in mitochondrion
magenta module BP	GO:0007006	0.000208946618076194	45.231884057971	0.135168961201502	3	6	mitochondrial membrane organization
magenta module BP	GO:0006839	0.000835735773585191	22.5942028985507	0.202753441802253	3	9	mitochondrial transport
magenta module BP	GO:0065002	0.000873389880902012	11.4264705882353	0.450563204005006	4	20	intracellular protein transmembrane transport
magenta module BP	GO:0022900	0.00096753541946147	7.69651741293532	0.788485607008761	5	35	electron transport chain
module and GO term	GOCCID	Pvalue	OddsRatio	ExpCount	Count	Size	Term
magenta module CC	GO:0005840	1.06950851040801e-11	16.7745098039216	1.29498025944726	14	56	ribosome
magenta module CC	GO:0005739	3.93610323795161e-08	4.99254571026723	5.9892836999436	22	259	mitochondrion
magenta module CC	GO:0005740	5.80351750602144e-07	6.82920367773103	2.45121263395375	13	106	mitochondrial envelope
magenta module CC	GO:0005743	1.67239801783262e-06	7.51187122736419	1.87309644670051	11	81	mitochondrial inner membrane
magenta module CC	GO:0005622	6.28545817769743e-06	4.40971009430667	58.4822335025381	75	2529	intracellular
magenta module CC	GO:0032991	8.9985890802513e-06	2.9790583082398	13.6897913141568	30	592	macromolecular complex
magenta module CC	GO:0042719	1.19272459331364e-05	Inf	0.0693739424703892	3	3	mitochondrial intermembrane space protein transporter complex
magenta module CC	GO:0031975	1.50257302520759e-05	4.91032608695652	3.26057529610829	13	141	envelope
magenta module CC	GO:0031090	0.000103204572475812	3.77834373973053	4.46305696559504	14	193	organelle membrane
magenta module CC	GO:0044446	0.000151335216050273	2.55909630628029	14.2682306387790	28	639	intracellular organelle part
magenta module CC	GO:0031970	0.000614009241795915	26.2708860759494	0.184997179921038	3	8	organelle envelope lumen
magenta module CC	GO:0044444	0.000970074805434557	2.56517725258493	11.5891925084434	22	699	cytoplasmic part
magenta module CC	GO:0015934	0.00127231504626537	18.7540687160940	0.231246474901297	3	10	large ribosomal subunit
magenta module CC	GO:0070469	0.00141481258830823	9.81766381766382	0.508742244782854	4	22	respiratory chain
magenta module CC	GO:0043228	0.00156402710077724	2.42608479423101	9.29610829103215	19	402	non-membrane-bounded organelle
magenta module CC	GO:0043229	0.00258703471979448	2.36659356725146	24.6819592963091	35	1403	intracellular organelle
module and GO term	GOMFID	Pvalue	OddsRatio	ExpCount	Count	Size	Term
magenta module MF	GO:0003735	1.07880488019140e-09	17.3756613756614	0.960188734886464	11	44	structural constituent of ribosome
module and GO term	GOBPID	Pvalue	OddsRatio	ExpCount	Count	Size	Term
midnightblue module BP	GO:0044275	0.000454684200394411	166.052631578947	0.0375469336670839	2	3	cellular carbohydrate catabolic process
midnightblue module BP	GO:0060562	0.000456195016310438	13.3760683760684	0.375469336670839	4	30	epithelial tube morphogenesis
midnightblue module BP	GO:0009887	0.00121437189896236	4.44642857142857	2.20275344180225	8	176	organ morphogenesis
midnightblue module BP	GO:0042221	0.00180833895632067	4.63899868247694	1.81476846057572	7	145	response to chemical stimulus
midnightblue module BP	GO:0009888	0.00220013173265081	4.46937910574274	1.87734668335419	7	150	tissue development
midnightblue module BP	GO:0008589	0.00221983543598413	41.4736842105263	0.0750938673341677	2	6	regulation of smoothened signaling pathway
module and GO term	GOCCID	Pvalue	OddsRatio	ExpCount	Count	Size	Term
midnightblue module CC	GO:0005576	0.00125870850237151	3.97136740701097	2.73716864072194	9	211	extracellular region
module and GO term	GOMFID	Pvalue	OddsRatio	ExpCount	Count	Size	Term
midnightblue module MF	GO:0004871	0.000849373196493174	3.71417497231451	3.77233854320260	11	312	signal transducer activity
midnightblue module MF	GO:0005102	0.00149418419773307	5.57142857142857	1.28162783839575	6	106	receptor binding
module and GO term	GOBPID	Pvalue	OddsRatio	ExpCount	Count	Size	Term
pink module BP	GO:0032501	0.000162693569076550	2.18736427340094	24.4055068836045	41	750	multicellular organismal process
pink module BP	GO:0051216	0.000347971028681814	10.3602693602694	0.65081351689612	5	20	cartilage development
pink module BP	GO:0007417	0.000533914286957261	3.73140916808149	3.44931163954944	11	106	central nervous system development
pink module BP	GO:0001505	0.00055668361774222	6.9501133786848	1.07384230287860	6	33	regulation of neurotransmitter levels
pink module BP	GO:0060164	0.00104904213208608	Inf	0.065081351689612	2	2	regulation of timing of neuron differentiation
pink module BP	GO:0006357	0.00218074999286911	2.78240302743614	5.33667083854819	13	164	regulation of transcription from RNA polymerase II promoter
pink module BP	GO:0048666	0.00232453191550046	3.25010855405992	3.51439299123905	10	108	neuron development
pink module BP	GO:0030900	0.00267417482344170	4.21887390959556	1.91989987484355	7	59	forebrain development
module and GO term	GOCCID	Pvalue	OddsRatio	ExpCount	Count	Size	Term
pink module CC	GO:0005576	0.000974915590780311	2.71020408163265	6.7834179357022	16	211	extracellular region
pink module CC	GO:0031982	0.00223972541736727	3.05289588215601	4.082910321489	11	127	vesicle
module and GO term	GOMFID	Pvalue	OddsRatio	ExpCount	Count	Size	Term
pink module MF	GO:0003700	0.000155880394606167	3.59088319088319	4.61368327926865	14	149	transcription factor activity
pink module MF	GO:0004252	0.000910681327500642	11.7911791179118	0.464464759657918	4	15	serine-type endopeptidase activity
pink module MF	GO:0017171	0.00235019549616220	8.63630363036304	0.58832202890003	4	19	serine hydrolase activity
pink module MF	GO:0008201	0.00286852358513869	8.0940594059406	0.619286346210557	4	20	heparin binding
module and GO term	GOBPID	Pvalue	OddsRatio	ExpCount	Count	Size	Term
purple module BP	GO:0051180	0.000543519775305987	Inf	0.0469336670838548	2	2	vitamin transport
purple module BP	GO:0009605	0.00111882970143687	4.37043697176767	2.13548185231539	8	91	response to external stimulus
purple module BP	GO:0030198	0.0014853003211436	9.71205007824726	0.516270337922403	4	22	extracellular matrix organization
purple module BP	GO:0016575	0.00160571465240679	85.4794520547945	0.0704005006257822	2	3	histone deacetylation
module and GO term	GOCCID	Pvalue	OddsRatio	ExpCount	Count	Size	Term
purple module CC	GO:0005576	2.04027904296597e-10	6.56627136379491	4.99830795262267	23	211	extracellular region
purple module CC	GO:0005615	0.00139050826959143	5.58919803600655	1.25549915397631	6	53	extracellular space
module and GO term	GOMFID	Pvalue	OddsRatio	ExpCount	Count	Size	Term
purple module MF	GO:0008517	0.000592058276767672	Inf	0.0489531111766441	2	2	folic acid transporter activity
module and GO term	GOBPID	Pvalue	OddsRatio	ExpCount	Count	Size	Term
red module BP	GO:0007186	2.87200729636181e-05	4.29738629347602	3.97371714643304	14	100	G-protein coupled receptor protein signaling pathway
red module BP	GO:0048878	8.99824894420486e-05	4.05231829573935	3.85450563204005	13	97	chemical homeostasis
red module BP	GO:0001662	0.000147125042907325	24.9186991869919	0.317897371714643	4	8	behavioral fear response
red module BP	GO:0055065	0.000418325923872588	7.5595041322314	1.03316645807259	6	26	metal ion homeostasis
red module BP	GO:0033555	0.000631730447345214	14.2253193960511	0.437108886107635	4	11	multicellular organismal response to stress
red module BP	GO:0003008	0.000783969666066228	2.68557430593359	7.3116395494368	17	184	system process
red module BP	GO:0006952	0.00111938401283486	5.05666666666667	1.66896120150188	7	42	defense response
red module BP	GO:0006873	0.00117135895248072	3.60900445407488	3.21871088861076	10	81	cellular ion homeostasis
red module BP	GO:0006874	0.00139823631106286	7.35776277724204	0.874217772215269	5	22	cellular calcium ion homeostasis
red module BP	GO:0032502	0.00160461332241652	1.82094853402047	29.2465581977472	44	736	developmental process
red module BP	GO:0006936	0.00211708155491827	6.57894736842105	0.95369211514393	5	24	muscle contraction
red module BP	GO:0007165	0.00225341864636791	1.84595507851322	23.6833541927409	37	596	signal transduction
module and GO term	GOCCID	Pvalue	OddsRatio	ExpCount	Count	Size	Term
red module CC	GO:0005624	0.00119101938196009	2.84972677595628	5.59954878736605	14	136	membrane fraction
red module CC	GO:0000267	0.00160699792312982	2.64658112717232	6.42301184433164	15	156	cell fraction
red module CC	GO:0030314	0.00168409228857562	Inf	0.0823463056965595	2	2	junctional membrane complex
module and GO term	GOMFID	Pvalue	OddsRatio	ExpCount	Count	Size	Term
red module MF	GO:0004871	6.97391163592873e-05	2.54109001837110	13.1571807726334	28	312	signal transducer activity
red module MF	GO:0008081	0.00146393136722175	7.31884057971014	0.885579475081097	5	21	phosphoric diester hydrolase activity
module and GO term	GOBPID	Pvalue	OddsRatio	ExpCount	Count	Size	Term
salmon module BP	GO:0006810	0.000186955388721819	3.10864197530864	9.77722152690864	21	651	transport
salmon module BP	GO:0051258	0.000610204478693289	12.3517786561265	0.405506883604506	4	27	protein polymerization
salmon module BP	GO:0051179	0.0006117757279601	2.76318532416093	11.4142678347935	22	760	localization
salmon module BP	GO:0030833	0.00155256219945209	16.0769230769231	0.240300375469337	3	16	regulation of actin filament polymerization
salmon module BP	GO:0051246	0.00172070973826665	4.62804878048780	1.78723404255319	7	119	regulation of protein metabolic process
salmon module BP	GO:0030832	0.00186545060130998	14.9238095238095	0.25531914893617	3	17	regulation of actin filament length
salmon module BP	GO:0030036	0.00195645215622688	6.4202657807309	0.916145181476846	5	61	actin cytoskeleton organization
salmon module BP	GO:0043254	0.00221503785671911	13.9244444444444	0.270337922403004	3	18	regulation of protein complex assembly
salmon module BP	GO:0008154	0.00260275465347694	13.05	0.285356695869837	3	19	actin polymerization or depolymerization
module and GO term	GOCCID	Pvalue	OddsRatio	ExpCount	Count	Size	Term
salmon module CC	GO:0005945	0.000227674640052122	Inf	0.0304568527918782	2	2	6-phosphofructokinase complex
module and GO term	GOMFID	Pvalue	OddsRatio	ExpCount	Count	Size	Term
salmon module MF	GO:0017111	0.000179395120648174	4.77569392348087	2.57888528457682	10	165	nucleoside-triphosphatase activity
salmon module MF	GO:0003872	0.000239746196116912	Inf	0.0312592155706281	2	2	6-phosphofructokinase activity
salmon module MF	GO:0016818	0.000241098437098245	4.58905098945544	2.67266293128871	10	171	hydrolase activity	acting on acid anhydrides	in phosphorus-containing anhydrides
module and GO term	GOBPID	Pvalue	OddsRatio	ExpCount	Count	Size	Term
tan module BP	GO:0007272	8.89419737614323e-06	25.1532258064516	0.314455569461827	5	15	ensheathment of neurons
tan module BP	GO:0001508	8.74934021437112e-05	13.9381720430108	0.482165206508135	5	23	regulation of action potential
tan module BP	GO:0021530	0.000433053053405959	Inf	0.041927409261577	2	2	spinal cord oligodendrocyte cell fate specification
tan module BP	GO:0045165	0.000524609243264546	8.93145161290323	0.69180225281602	5	33	cell fate commitment
tan module BP	GO:0042552	0.00118262081164535	18.8709677419355	0.223927341058566	3	11	myelination
tan module BP	GO:0021779	0.00128153333149440	96.2461538461538	0.0628911138923655	2	3	oligodendrocyte cell fate commitment
tan module BP	GO:0021780	0.00128153333149440	96.2461538461538	0.0628911138923655	2	3	glial cell fate specification
tan module BP	GO:0032288	0.00128153333149440	96.2461538461538	0.0628911138923655	2	3	myelin assembly
module and GO term	GOCCID	Pvalue	OddsRatio	ExpCount	Count	Size	Term
tan module CC	GO:0016021	5.03088859681066e-05	2.43286713286713	24.6649746192893	42	1017	integral to membrane
tan module CC	GO:0044425	0.000145905903753288	2.26676487542433	30.2673434856176	47	1248	membrane part
module and GO term	GOMFID	Pvalue	OddsRatio	ExpCount	Count	Size	Term
tan module MF	GO:0019911	0.000444696137354737	Inf	0.0424653494544382	2	2	structural constituent of myelin sheath
tan module MF	GO:0003705	0.00134044110799540	17.9945652173913	0.23355942199941	3	11	RNA polymerase II transcription factor activity	enhancer binding
module and GO term	GOBPID	Pvalue	OddsRatio	ExpCount	Count	Size	Term
turquoise module BP	GO:0044237	4.27855423802107e-05	1.38696439224076	402.71896053898	451	1575	cellular metabolic process
turquoise module BP	GO:0006412	7.80705696947916e-05	2.16917182434424	29.3814142678348	48	113	translation
turquoise module BP	GO:0006091	0.00064830454731465	2.19935870625958	20.5409887359199	34	79	generation of precursor metabolites and energy
turquoise module BP	GO:0044238	0.000922227561904157	1.29082564532662	426.94055068836	466	1642	primary metabolic process
turquoise module BP	GO:0034960	0.00095481645354574	1.29289891355241	334.636107634543	373	1287	cellular biopolymer metabolic process
turquoise module BP	GO:0043170	0.00143722533992842	1.27762825904121	358.817271589487	396	1380	macromolecule metabolic process
turquoise module BP	GO:0006310	0.00221448544436950	4.78887535525782	4.16020025031289	10	16	DNA recombination
turquoise module BP	GO:0051246	0.00259033401602491	1.77248813699195	30.9414893617021	45	119	regulation of protein metabolic process
turquoise module BP	GO:0006807	0.00292496809614694	1.28374669807953	224.910826032541	256	865	nitrogen compound metabolic process
module and GO term	GOCCID	Pvalue	OddsRatio	ExpCount	Count	Size	Term
turquoise module CC	GO:0030529	0.000208081238568213	2.32593493463059	21.0051575931232	36	82	ribonucleoprotein complex
turquoise module CC	GO:0043231	0.000228143738954675	1.31368736721812	476.864072194021	523	1840	intracellular membrane-bounded organelle
turquoise module CC	GO:0001739	0.000299361517588241	Inf	1.55499153976311	6	6	sex chromatin
turquoise module CC	GO:0044424	0.000459155954437591	1.46973734297678	159.652321630804	189	686	intracellular part
turquoise module CC	GO:0005623	0.00059115553896091	1.70025066272339	851.098702763677	873	3284	cell
turquoise module CC	GO:0043234	0.00131935859532817	1.41296721800291	111.441060349690	138	430	protein complex
turquoise module CC	GO:0005840	0.00171256013794911	2.34177671934762	14.5132543711224	25	56	ribosome
turquoise module CC	GO:0005737	0.00183785688349076	1.25327683994284	448.615059221658	487	1731	cytoplasm
turquoise module CC	GO:0044422	0.00194573646201581	1.32642261466765	168.975747320925	199	652	organelle part
turquoise module CC	GO:0043226	0.00200630305235312	1.28575750699645	348.05805114029	382	1399	organelle
turquoise module CC	GO:0044428	0.00236975798359807	1.51082225792318	64.272983643542	84	248	nuclear part
module and GO term	GOMFID	Pvalue	OddsRatio	ExpCount	Count	Size	Term
turquoise module MF	GO:0003899	0.000604677904750771	11.2641083521445	2.63639044529637	8	10	DNA-directed RNA polymerase activity
turquoise module MF	GO:0003723	0.00120483510993608	1.64231404958678	50.0914184606311	69	190	RNA binding
turquoise module MF	GO:0004176	0.00126317606404320	Inf	1.31819522264819	5	5	ATP-dependent peptidase activity
turquoise module MF	GO:0003735	0.00178590921403600	2.58747945614821	11.6001179593040	21	44	structural constituent of ribosome
module and GO term	GOBPID	Pvalue	OddsRatio	ExpCount	Count	Size	Term
yellow module BP	GO:0030001	4.836629352049e-05	3.66253101736973	5.25657071339174	16	120	metal ion transport
yellow module BP	GO:0007154	0.000210509009835297	1.98918178705923	29.918648310388	48	683	cell communication
yellow module BP	GO:0015672	0.00135783786497925	3.5396449704142	3.28535669586984	10	75	monovalent inorganic cation transport
yellow module BP	GO:0006811	0.00185222405714332	2.45304005187291	7.88485607008761	17	180	ion transport
yellow module BP	GO:0014866	0.00190574681575757	Inf	0.0876095118898623	2	2	skeletal myofibril assembly
yellow module BP	GO:0042113	0.00250502735571047	8.95882352941176	0.613266583229036	4	14	B cell activation
module and GO term	GOCCID	Pvalue	OddsRatio	ExpCount	Count	Size	Term
yellow module CC	GO:0005886	7.47595394123187e-05	2.11292519266543	26.1034968979131	45	613	plasma membrane
yellow module CC	GO:0030054	0.00177942886156091	2.52865497076023	7.15397631133672	16	168	cell junction
yellow module CC	GO:0044425	0.00251750157039148	1.62642268754323	53.1438240270728	70	1248	membrane part
module and GO term	GOMFID	Pvalue	OddsRatio	ExpCount	Count	Size	Term
yellow module MF	GO:0004672	0.00166707857682651	2.55103512205170	7.1182542023002	16	162	protein kinase activity
yellow module MF	GO:0031420	0.00167043643877364	4.12379110251451	2.28487171925686	8	52	alkali metal ion binding
